# Supplementary material for: Psychometric evaluation of the Interpersonal Needs Questionnaire (INQ) using item analysis according to the Rasch model
Source: PLoS One. 2020 Aug 3;15(8):e0232030. doi: 10.1371/journal.pone.0232030 (PMC7398530; doi:10.1371/journal.pone.0232030)
Supplement: S1 Data — (XLSX) [file pone.0232030.s002.xlsx]

## Sheet: General population
agegroup	gender	INQ1	INQ2	INQ3	INQ4	INQ5	INQ6	INQ7_reversed	INQ8_reversed	INQ9	INQ10_reversed	INQ11	INQ12	INQ13_reversed	INQ14_reversed	INQ15_reversed
3	1	1	1	1	1	2	1	4	2	1	4	1	4	2	4	4
1	2	1	1	1	1	1	1	3	1	2	2	1	1	1	1	3
2	1	1	1	1	1	1	1	2	1	4	3	2	1	2	2	3
1	2	1	1	1	1	1	1	4	1	4	3	1	2	1	2	4
2	1	1	1	1	1	1	1	2	2	1	3	2	1	3	3	4
3	1	1	1	1	1	1	1	4	3	4	3	3	2	3	3	4
3	2	1	1	1	1	1	1	4	4	4	3	4	2	3	4	4
3	1	1	1	1	1	1	1	4	1	4	3	1	1	1	3	3
1	1	1	1	1	1	1	1	4	1	6	2	4	4	3	4	3
2	2	1	1	1	1	1		4	2	6	3	3	2	2	4	4
1	2	1	1	1	1	1	1	3	3	1	3	1	2	3	3	3
1	1	1	1	1	1	1	1	1	1	1	1	1	1	1	1	1
2	1	1	1	1	1	1	1	4	3	4	3	2	1	6	3	3
2	2	1	1	1	1	1	1	1	1	1	1	1	1	1	1	1
4	1	1	1	1	1	1	1	3	3	5	3	2	2	3	3	3
3	2	1	1	1	1	1	1	2	1	2	3	2	2	2	2	3
2	2	1	1	1	1	1	1	3	2	2	4	2	2	3	3	2
1	2	1	1	1	1	1	1	2	1	2	2	2	1	1	2	4
4	2	1	1	1	1	1	1	3	3	2	2	2	1	2	1	3
4	1	1	1	1	1	1	1	1	1	1	1	1	1	1	1	1
1	1	1	1	1	1	1	1	4	3	4	4	1	1	7	7	7
4	2	1	1	1	1	1	1	6	7	1	7	3	2	6	7	4
1	2	1	1	1	1	1	1	6	7	1	7	1	1	7	1	1
3	2	1	1	1	1	1	1	1	1	1	7	1	2	7	7	7
2	1	1	2	1	1	1	3	3	2	3	5	2	1	7	6	7
3	1	3	2	1	1	1	1	7	7	2	7	1	1	7	7	7
4	1	3	4	2	1	1	1	3	3	2	7	4	1	7	4	1
2	2	1	1	1	1	1	1	7	7	1	5	2	2	7	7	7
3	1	1	1	1	1	1	1	6	6	3	6	2	2	7	7	7
1	2	1	1	1	1	2	1	7	7	2	6	3	4	6	7	7
3	2	1	1	1	1	1	1	7	7	1	4	3	2	7	7	7
2	1	2	3	3	4	3	2	5	6	1	6	3	4	6	6	5
2	2	1	1	1	1	1	1	5	5	4	3	1	1	7	5	5
3	1	1	1	1	1	1	1	5	4	5	3	1	1	7	7	5
4	1	1	1	1	1	1	1	5	4	4	4	1	1	4	4	4
4	1	1	1	1	1	1	1	6	5	2	4	1	1	7	6	5
3	1	1	1	1	1	1	1	3	2	3	4	1	1	7	7	5
2	2	1	1	1	1	1	1	7	7	1	5	2	2	6	6	6
1	1	1	1	1	1	1	1	4	3	3	3	1	1	7	5	5
1	2	1	1	1	1	1	1	6	3	2	4	1	1	7	7	6
1	2	1	1	1	1	1	1	6	5	1	4	1	1	7	6	6
1	1	1	1	1	1	1	1	3	3	2	2	2	1	2	3	4
1	2	1	1	1	1	1	1	1	1	1	1	1	1	1	1	1
3	2	1	1	1	1	1	1	1	1	1	1	1	1	1	1	1
2	2	1	1	1	1	1	1	1	2	1	7	1	1	1	1	1
2	2	1	1	1	1	1	1	1	1	1	3	1	1	1	3	3
4	2	1	1	1	1	1	1	2	2	7	1	1	1	2	1	2
3	2	1	1	1	1	1	1	3	2	1	3	1	4	3	2	2
3	1	1	1	1	1	1	1	4	2	4	4	2	2	5	3	4
2	1	1	1	1	1	1	1	2	2	5	4	2	2	5	3	2
4	1	1	1	1	1	1	1	2	1	4	4	1	1	4	4	4
1	1	1	1	1	1	1	1	1	1	1	1	1	1	1	1	1
1	1	1	1	1	1	2	1	3	3	2	3	2	2	4	4	5
3	1	1	1	1	1	1	1	1	1	1	4	1	1	1	1	1
1	2	1	1	1	1	1	1	3	3	1	1	2	1	1	2	2
1	1	1	1	1	1	1	1	1	1	1	3	1	1	3	2	2
4	2	1	1	1	1	1	1	1	1	1	1	1	1	1	1	1
2	1	1	1	1	1	1	1	1	3	1	3	1	1	3	3	2
2	2	1	1	1	1	1	1	1	1	1	1	1	1	1	1	1
1	1	1	1	1	1	1	1	1	1	1	1	1	1	2	2	1
1	2	1	1	1	1	1	1	1	1	1	1	1	1	1	1	1
3	2	1	1	1	1	1	1	3	2	2	2	2	2	2	2	3
1	1	1	1	1	1	1	1	2	2	2	2	1	1	2	2	2
4	2	1	1	1	1	1	1	3	3	5	3	2	2	2	3	4
3	2	1	1	1	1	1	1	2	2	3	2	1	1	2	2	2
2	2	1	1	1	1	1	1	2	2	2	2	2	1	2	2	2
1	1	1	1	1	1	1	1	2	1	2	1	1	1	1	1	2
3	1	1	1	1	1	1	1	2	2	1	2	1	1	1	1	2
1	2	1	1	1	1	1	1	1	1	1	1	1	1	1	1	1
3	1	1	1	1	1	1	1	1	1	7	1	1	1	1	1	1
3	2	1	1	1	1	1	1	3	3	1	2	1	1	1		1
3	2	1	1	1	1	1	1	1	1	1	1	1	1	1	1	1
2	2	1	1	1	1	1	1	1	1	1	6	6	2	1	1	1
3	2	1	1	1	1	1	1	1	1	1	3	1	2	1	1	1
1	1	1	1	1	1	1	1	1	1	1	1	1	2	1	2	1
2	2	1	1	1	1	1	1	1	1	1	2	1	2	1	1	1
3	2	1	1	1	1	1	1	1	2	1	1	1	1	1	1	2
1	1	1	1	1	1	1	1	1	1	5	3	2	2	6	3	1
1	2	4	4	3	3	2	3	2	6	5	3	5	6	5	4	2
1	2	1	1	1	1	1	1	1	2	2	3	2	2	1	2	5
3	2	1	1	1	1	1	1	2	1	2	1	1	2	1	2	1
1	2	1	1	1	1	1	1	1	1	1	1	1	1	1	1	2
4	2	1	1	1	1	1	1	1	2	1	1	1	1	1	1	4
4	1	1	1	1	1	1	1	1	1	1	4	1	1	1	1	3
1	1	1	1	1	1	1	1	1	1	1	1	1	1	1	1	1
2	2	1	1	1	1	1	1	1	1	1	1	1	1	1	1	1
4	1	1	1	1	1	1	1	2	2	1	2	1	1	2	2	4
2	1	1	1	1	1	1	1	2	2	1	2	1	1	2	2	1
1	2	1	1	1	1	1	1	1	1	1	1	1	1	1	1	1
2	2	1	1	1	1	1	1	1	1	1	1	1	1	1	1	1
2	1	3	3	3	3	3	3	4	4	1	4	1	4	4	4	5
2	2	1	1	1	1	1	1	1	1	1	1	1	1	1	1	1
2	2	1	1	1	1	1	1	1	1	1	1	1	1	1	1	4
2	1	1	1	1	1	1	1	1	1	1	2	1	1	1	1	4
1	1	1	1	1	1	1	1	2	1	2	2	1	1	1	2	4
2	2	1	1	1	1	1	1	1	1	7	1	1	1	1	1	1
2	2	1	1	1	1	1	1	1	1	1	2	1	1	1	1	1
3	1	1	1	1	1	1	1	1	1	1	1	1	1	1	1	1
3	1	1	1	1	1	1	1	1	1	1	1	1	1	1	1	1
3	1	1	1	1	1	1	1	2	2	1	1	1	1	3	2	4
3	2	1	1	1	1	1	1	4	4	1	2	1	1	2	2	1
4	1	1	1	1	1	1	1	1	1	1	1	1	1	1	1	4
2	2	1	1	1	1	1	1	1	1	1	2	1	1	1	1	1
4	1	1	1	1	1	1	1	2	1	3	3	1	1	1	2	3
3	2	1	1	1	1	1	1	1	1	1	2	1	1	1	1	1
2	2	1	1	1	1	1	1	1	1	1	2	1	1	1	1	2
2	1	1	1	1	1	1	1	1	1	3	2	1	1	2	1	3
2	1	1	1	1	1	1	1	1	3	2	1	1	3	1	1	3
4	2	1	1	1	1	1	1	2	1	1	1	1	1	1	2	1
4	1	1	1	1	1	1	1	1	1	2	1	1	1	1	1	3
3	2	1	1	1	1	1	1	1	1	1	1	1	1	1	1	1
3	1	1	1	1	1	1	1	4	3	5	3	3	2	2	5	5
3	2	1	1	1	1	1	1	2	1	2	2	1	1	1	1	1
4	1	1	1	1	1	1	1	2	1	5	3	1	1	3	2	1
2	2	1	1	1	1	1	1	2	2	1	2	1	1	1	2	1
4	1	1	1	1	1	1	1	1	1	1	1	1	1	2	1	1
1	1	1	1	1	1	1	1	3	2	1	2	1	1	2	2	1
4	2	1	1	1	1	1	1	2	2	4	5	2	1	3	3	2
2	1	1	1	1	1	1	1	1	1	1	1	1	1	1	1	1
1	2	1	1	1	1	1	1	1	1	1	1	1	1	1	1	1
4	2	1	1	1	1	1	1	2	3	3	3	4	2	2	4	2
1	1	1	1	1	1	1	1	1	1	1	1	1	1	1	1	1
4	1	2	1	1	1	1	1	6	6	1	7	2	2	5	6	6
2	1	1	1	1	1	1	1	3	2	1	7	1	1	7	7	7
1	2	1	1	1	1	1	1	7	4	1	7	2	1	7	4	7
1	2	1	1	1	1	1	1	7	6	1	7	1	1	7	1	1
4	1	1	1	1	1	1	1	3	6	4	7	1	1	7	7	7
3	1	1	1	1	1	1	1	7	6	1	7	1	1	7	3	2
4	2	1	1	1	1	1	1	7	7	2	7	1	1	7	7	7
2	2	1	1	2	2	3	1	6	7	1	6	5	5	4	4	3
2	1	1	1	1	1	1	2	7	7	1	7	2	1	7	7	7
3	2	1	1	1	1	1	1	1	4	3	5	4	5	3	4	5
2	1	1	1	1	3	2	4	3	4	3	5	2	1	7	7	7
4	2	1	1	1	1	1	1	2	1	1	1	1	1	1	1	1
1	2	1	1	1	1	1	1	1	1	1	1	1	1	1	1	2
1	2	1	1	1	1	1	1	1	1	7	1	1	1	1	1	1
1	1	1	1	1	1	1	1	3	3	1	1	1	1	7	2	1
4	1	1	1	1	1	1	1	3	2	2	2	1	1	2	2	2
2	2	1	1	1	1	1	1	1	1	2	2	2	1	1	1	3
1	2	1	1	1	1	1	1		1	2	2	1	1	1	1	1
4	2	1	1	1	1	1	1	2	1	1	1	1	1	1	1	1
2	2	1	1	1	1	1	1	1	1	1	1	1	1	1	1	1
3	1	1	1	1	1	1	1	3	2	2	2	1	1	2	2
3	2	1	1	1	1	1	1	2	2	6	2	1	1	2	2	1
4	1	1	1	1	1	1	1	3	3	3	4	1	1	3	2	1
4	2	1	1	1	1	1	1	2	4	2	3	2	2	2	3	5
3	1	1	1	1	1	1	1	2	1	1	1	1	2	3	2	1
1	2	3	3	2	3	1	1	4	5	3	4	3	3	4	4	4
3	1	1	1	1	1	1	1	2	2	2	2	1	1	2	1	1
3	2	1	1	1	1	1	1	3	4	2	2	2	3	1	3	3
3	2	1	1	1	1	1	1	1	1	2	4	2	3	4	3	4
3	1	1	1	1	1	1	1	1	1	1	1	1	1	1	1	1
2	2	3	3	3	2	1	2	4	4	3	5	3	4	4	4	4
1	1	1	1	1	1	1	1	2	3	2	3	1	1	3	3	6
1	1	1	1	1	1	1	1	2	2	2	1	1	1	7	1	1
3	1	1	1	1	1	1	1	2	3	2	4	3	2	4	3	2
3	1	1	1	1	1	1	1	2	3	2	3	3	3	5	2	2
2	2	1	1	1	1	1	1	2	3	2	2	2	1	7	2	2
3	1	1	1	1	1	1	1	3	2	1	3	1	1	7	3	2
2	2	1	1	1	1	1	1	3	4	4	2	1	1	7	7	5
1	1	1	1	1	1	1	1	2	3	1	2	1	1	7	3	2
4	2	1	1	1	1	1	1	4	4	1	2	1	1	3	3	2
2	1	1	1	1	1	1	1	2	7	1	2	2	1	2	2	2
1	1	1	1	1	1	1	1	2	2	1	1	1	1	2	2	2
4	1	1	1	1	1	1	1	1	1	1	2	2	1	2	1	2
2	1	1	1	1	1	1	1	3	2	2	2	1	1	2	2	3
1	1	1	1	1	1	1	1	3	2	1	2	1	1	2	2	3
2	1	1	1	1	2	1	1	3	3	3	2	3	2	3	2	5
3	1	1	1	1	1	1	1	1	1	1	2	1	1	1	1	1
1	2	1	1	1	1	1	1	1	1	1	1	1	1	1	1	2
2	1	1	1	1	1	1	1	1	1	7	1	1	1	1	1	4
1	2	1	1	1	1	1	1	3	1	6	1	1	1	1	3	3
2	2	1	1	1	1	1	1	1	1	7	1	1	1	1	1	2
3	2	1	1	1	1	1	1	1	1	1	1	1	1	1	1	1
3	2	1	1	1	1	1	1	2	2	3	2	1	2	2	2	5
3	1	1	1	1	1	1	1	3	2	2	2	1	1	2	2	3
2	2	1	1	1	1	1	1	1	1	1	2	1	1	1	2	4
4	2	1	1	1	1	1	1	3	3	2	3	2	1	1	3	3
4	1	1	1	1	1	1	1	1	1	3	3	1	1	1	1	1
1	1	1	1	1	1	1	1	1	7	1	1	1	1	1	1	1
1	2	1	1	1	1	1	1	1	1	1	1	1	1	1	1	1
1	1	1	1	1	1	1	1	1	1	7	1	1	1	1	1	1
4	1	1	1	1	1	1	1	1	1	1	1	1	1	1	1	1
2	1	1	1	1	1	1	1	1	1	1	1	1	1	1	1	1
1	2	1	1	1	1	1	1	1	1	1	1	1	1	1	1	1
1	2	1	1	1	1	1	1	1	1	1	1	1	1	1	1	1
1	1	1	1	1	1	1	1	1	1	1	1	1	1	1	1	1
1	2	1	1	1	1	1	1	1	1	1	1	1	1	1	1	1
4	2	1	1	1	1	1	1	1	1	1	1	1	1	1	1	1
4	1	1	1	1	1	1	1	1	1	1	1	1	1	1	1	1
3	2	1	1	1	1	1	1	3	3	1	4	2	2	2	2	2
4	1	1	1	1	1	1	1	1	1	1	4	1	1	1	1	1
4	2	1	1	1	1	1	1	1	1	1	1	1	1	1	1	1
3	1	1	1	3	1	1	1	7	4	7	7	7	4	7	7	4
3	2	1	1	1	1	1	1	1	1	1	1	1	1	1	1	1
2	1	1	1	1	1	1	1	4	4	4	4	2	4	6	4	4
4	1	1	1	1	1	1	1	6	4	4	4	1	4	4	6	7
1	1	1	1	1	1	1	3	1	4	4	5	3	4	4	3	3
1	1	1	1	1	1	1	1	1	2	2	7	1	1	2	2	3
2	2	1	1	1	1	1	1	2	4	2	6	2	2	3	3	3
4	2	1	1	1	1	1	1	4	6	2	4	2	2	6	6	4
1	2	1	1	1	1	1	1	2	2	4	2	1	1	2	3	4
2	1	1	1	1	1	1	1	2	3	1	3	2	1	7	7	7
1	1	1	1	1	1	1	1	2	3	4	3	1	3	2	2	3
1	1	1	1	1	1	1	1	3	3	2	6	2	2	2	3	4
1	2	1	1	1	1	1	1	3	3	6	3	5	2	7	2	3
4	1	1	1	1	1	1	1	3	3	2	3	4	1	2	6	6
4	1	1	1	1	1	1	1	3	3	5	4	4	3	2	6	3
4	2	2	1	1	1	1	1	3	5	5	4	4	4	5	6	5
2	2	1	1	1	1	1	1	2	3	2	3	2	2	2	3	4
1	2	1	1	1	1	1	1	2	2	1	1	1	1	1	1	3
1	1	1	1	1	1	1	1	1	1	1	1	1	1	1	1	1
4	1	1	1	1	1	1	1	4	4	1	2	1	1	1	3	4
3	2	1	1	1	1	1	1	3	2	1	1	1	1	1	1	1
2	2	1	1	1	1	1	1	1	1	1	1	1	1	1	1	1
4	1	1	1	1	1	1	1	3	3	1	1	1	1	1	1	1
1	2	1	1	1	1	1	1	1	1	1	1	1	1	1	1	1
2	1	1	1	1	1	1	1	1	1	1	1	1	1	1	1	1
1	2	1	1	1	1	1	1	1	2	1	1	1	1	1	1	1
3	2	1	1	1	1	1	1	4	4	1	1	1	1	1	1	3
3	2	1	1	1	1	1	1	1	1	1	4	1	1	2	2	2
4	2	1	1	1	1	1	1	3		6	2	1	1	2	2	2
2	2	1	1	1	1	1	1	1	1	1	1	1	1	1	1	1
2	2	1	1	1	1	1	1	1	1	1	1	1	1	1	1	1
4	2	1	1	1	1	1	1	1	2	3	6	3	3	4	6	4
4	1	1	1	1	1	1	1	4	3	1	4	2	1	3	3	5
4	2	1	1	1	1	1	1	1	1	1	1	1	4	1	1	4
2	2	1	1	1	1	1	1	1	1	1	2	1	1	1	1	1
1	1	1	1	1	1	1	1	1	1	1	1	1	1	1	1	1
1	2	1	1	2	1	1	1	4	5	3	3	4	4	3	5	2
3	1	1	1	1	1	1	1	1	1	1	1	1	1	1	1	1
1	2	1	1	1	1	1	1	1	1	1	1		1	1	1	1
2	2	3	3	2	2	2	2	6	7	7	7	7	7	7	7	7
1	2	1	1	1	1	1	1	1	1	1	1	1	1	1	1	1
3	1	1	1	1	1	1	1	4	4	1	1	1	1	7	2	4
2	1	1	1	1	1	1	1	1	1	1	1	1	1	1	1	1
3	2	1	1	1	1	1	1	2	4	4	3	3	4	4	3	3
2	2	1	1	1	1	1	1	2	2	4	1	2	1	2	3	4
1	1	1	1	1	1	1	1	3	2	3	3	2	3	1	3	3
1	1	1	1	1	1	1	1	3	2	2	3	3	2	2	3	4
2	2	1	1	1	1	1	1	2	3	3	2	2	2	2	1	3
3	1	1	1	1	1	1	1	2	2	2	3	1	1	1	3	4
3	1	1	1	1	1	1	1	1	2	5	3	2	1	3	2	3
3	2	1	1	1	1	2	1	4	5	4	3	3	2	5	4	4
2	2	1	1	1	1	1	1	2	2	3	5	1	2	3	4	4
3	1	1	1	1	2	1	1	3	5	4	3	1	2	4	3	3
4	1	1	1	2	1	1	1	5	5	2	5	4	3	6	4	3
1	2	1	1	1	1	1	1	2	4	5	4	2	3	4	1	3
1	1	1	1	1	1	1	1	2	3	3	1	1	2	2	3	4
1	1	1	1	1	1	1	1	2	2	5	2	1	1	2	2	2
3	2	1	1	1	1	1	1	2	2	1	3	1	1	2	2	1
3	2	1	1	1	1	1	1	2	2	1	3	1	1	2	2	2
2	2	1	1	1	1	1	1	2	3	1	2	1	1	2	2	2
2	1	1	1	1	1	1	1	1	2	3	4	4	3	2	3	4
4	1	1	1	1	1	1	1	4	4	1	4	1	1	4	4	4
3	2	3	2	1	1	1	3	4	4	4	6	4	6	7	7	7
2	2	1	1	1	1	1	1	2	2	1	2	1	1	2	2	2
3	1	2	1	2	1	1	2	5	4	3	4	1	1	1	2	3
3	1	1	1	1	1	1	1	1	5	4	1	7	1	1	5	7
4	2	1	1	1	1	1	1	1	2	2	2	2	5	1	2	4
2	2	1	1	1	1	1	1	4	3	4	6	5	2	4	4	4
3	2	1	1	1	1	1	1	1	4	4	2	4	3	2	4	3
3	1	1	1	1	1	1	1	3	4	3	3	1	2	2	3	3
4	1	1	1	1	1	1	1	6	5	5	5	3	2	5	5	5
3	1	1	1	1	1	1	1	4	3	2	4	2	2	3	4	4
3	2	1	1	1	1	1	1	2	3	2	3	3	2	2	3	6
1	1	1	1	1	1	1	1	2	2	2	3	1	1	3	2	2
1	1	1	1	1	1	1	1	3	4	4	3	3	4	2	4	3
2	2	1	1	1	1	1	1	3	3	2	3	2	2	2	2	2
1	2	1	1	1	1	1	1	3	3	2	2	2	2	2	4	3
1	1	1	2	1	1	1	1	1	2	2	2	1	1	1	2	2
1	1	1	1	1	1	1	1	3	4	3	4	2	2	3	5	4
1	1	1	1	1	1	1	1	3	3	2	3	1	2	3	3	3
3	2	1	1	1	1	1	1	1	1	1	2	1	1	2	2	2
3	1	1	1	1	1	1	1	2	2	1	2	1	1	2	2	2
4	1	1	1	1	1	1	1	2	2	2	4	1	2	2	2	1
4	2	1	1	1	1	1	1	4	5	4	4	4	3	4	3	4
2	2	1	1	1	1	1	1	2	2	1	1	1	1	1	1	2
3	1	1	1	1	1	1	1	2	1	2	2	2	2	2	2	2
2	2	1	1	1	1	1	1	1	1	1	1	1	1	2	2	2
3	1	1	1	1	1	1	1	1	1	1	2	1	1	1	1	1
3	1	1	1	1	1	1	1	1	2	1	2	1	1	1	2	2
4	1	2	1	2	2	1	1	4	6	5	5	3	4	4	5	5
3	2	1	1	1	1	1	1	1	4	1	6	1	1	2	1	1
4	2	1	1	1	1	1	1	3	1	1	3	1	1	3	2	1
3	1	1	1	1	1	1	1	1	1	1	2	3	2	1	2	3
2	2	1	1	1	1	1	1	1	4	2	2	4	6	4	4	6
4	2	3	2	3	1	1	3	5	6	6	3	6	6	2	2	5
4	2	1	1	1	1	1	1	3	3	2	3	2	2	3	3	4
4	2	1	1	1	1	1	1	2	2	1	6	2	1	3	1	2
4	1	5		6	5	5	6	2	7	1	7	2	6	5	6	6
3	2	1	1	1	1	1	1	3	3	5	5	3	5	5	5	6
4	2	1	2	2	2	3	2	5	4	3	4	3	3	5	5	5
1	1	2	2	2	1	2	4	3	6	4	6	5	7	4	4	6
3	1	1	1	2	1	1	1	4	5	2	5	3	5	3	2	3
2	2	1	1	1	1	1	1	2	1	1	2	1	1	2	2	1
1	1	1	1	1	1	1	1	2	2	1	2	1	1	1	2	1
2	2	1	1	1	1	1	1	2	2	1	4	1	1	3	1	3
2	1	1	1	1	1	1	1	6	5	2	5	2	3	5	5	6
4	2	1	1	1	1	1	1	4	3	4	4	1	1	4	5	4
4	2	1	1	1	1	1	1	5	5	3	5	1	1	4	6	6
3	2	1	1	1	1	1	1	2	7	2	2	1	1	3	3	3
3	2	1	1	1	1	1	1	3	3	2	4	1	2	4	4	3
2	2	1	1	1	1	1	1	1	1	1	1	1	1	1	2	2
2	1	1	1	1	1	1	1	1	1	1	2	1	1	3	1	1
1	2	1	1	1	1	1	1	1	1	3	2	1	4	1	1	1
4	2	1	1	1	1	1	1	1	3	4	2	2	1	1	2	6
1	1	1	1	1	1	1	1	2	2	2	3	2	2	1	3	1
2	1	1	1	1	1	1	1	4	3	3	3	1	2	2	5	4
1	1	1	1	1	1	1	4	6	7	4	6	1	7	6	5	7
1	1	1	1	1	1	1		1	1	1	1	1	1	1	1	1
3	2	1	1	1	1	1	1	4	2	4	4	2	1	4	4	4
3	1	1	1		1	1	1	3	7	4	4	1	1	4	7	7
1	1	1	1	1	1	1	1	1	1	1	1		1	1	1	1
2	2	1	1	1	1	1	1	3	3	1	4	1	1	4	3	2
1	1	1	1	1	1	1	1	5	2	1	1	1	1	3	3	4
2	2	1	1	1	1	1	1	6	7	1	5	1	1	4	6	4
4	2	1	1	1	1	1	1	7	7	1	7	1	1	7	7	7
1	2	1	1	1	1	1	1	7	7	1	7	1	1	7	7	7
1	1	1	1	1	1	1	1	5	7	1	3	1	1	7	7	7
3	2	1	1	1	1	1	1	7	7	1	7	1	1	7	7	7
4	1	1	1	1	1	1	1	4	5	1	3	1	1	7	5	4
1	1	1	1	1	1	1	1	2	1	1	7	1	1	7	5	5
4	1	1	1	1	1	1	1	6	4	3	4	1	1	7	5	5
2	2	1	1	1	2	1	1	7	6	3	4	3	2	7	7	6
4	2	3	2	1		2	1	7	5	4	7	2	2	5	6	5
4	1	1	2	1	1	2	3	6	5	2	7	2	3	6	7	5
3	2	3	2	1	1	2	3	7	6	3	4	2	3	4	6	5
1	2	1	2	1	1	1	1	5	6	1	6	1	2	5	7	6
1	1	1	1	1	1	1	1	4	5	1	7	2	1	7	6	7
4	2	1	1	1	1	1	1	2	1	2	2	2	1	2	2	1
1	1	1	1	1	1	1	1	1	1	1	2	1	1	7	2	3
4	1	1	1	1	1	1	1	1	1	2	1	1	1	6	1	1
4	1	1	1	1	1	1	1	3	2	2	2	1	1	2	2	4
4	2	1	1	1	1	1	1	2	1	6	1	1	1	1	3	2
4	1	1	1	1	1	1	1	1	1	3	2	1	1	1	2	2
3	1	1	1	1	1	1	1	1	2	2	1	1	1	1	1	1
2	2	1	1	1	1	1	1	1	2	4	2	2	1	1	1	2
4	2
3	1	1	1	1	1	1	1	1	1	1	1	1	2	1	1	1
2	2	1	1	1	1	1	1	1	3	2	3	2	1	2	3	4
1	1	1	1	1	1	1	1	3	4	5	3	1	2	5	5	4
1	1	1	1	1	1	1	1	1	2	1	1	1	1	2	1	3
3	1	1	1	1	1	1	1	2	4	5	4	1	2	4	1	5
1	2	1	1	1	1	1	1	1	1	1	2	1	1	2	2	3
4	2	2	1	3	2	2	3	4	5	4	3	4	3	4	5	5
4	2	1	1	1	1	1	1	1	3	2	1	1	1	3	2	3
1	2	1	1	1	1	1	1	2	5	4	3	3	1	4	2	5
1	1	1	1	1	1	1	1	2	3	5	1	1	2	6	2	4
1	2	1	1	1	1	1	1	2	3	4	1	1	2	5	6	5
1	1	1	1	1	1	1	1	6	4	5	4	5	4	5	4	5
4	2	2	1	1	1	1	1	6	6	1	6	3	2	5	5	3
3	2		2	1	1	1	2	1	5	1	4	5	4	4	5	3
3	1	1	1	1	1	1	1	1	4	2	2	2	2	2	2	4
1	1	1	1	1	1	1	1	1	1	1	1	1	1	1	1	2
2	2	1	1	1	1	1	1	1	1	1	1	1	1	1	1	1
2	1	1	1	1	1	1	1	1	1	1	1	1	1	1	1	1
3	2	1	1	1	1	1	1	1	2	1	1	1	1	1	1	1
4	1	1	1	1	1	1	1	4	1	1	1	2	2	2	1	1
2	1	1	1	1	1	1	1	2	1	1	1	1	1	1	1	1
4	2	1	1	1	1	1	1	1	1	1	1	1	1	1	1	1
1	2	1	1	1	1	1	1	1	7	1	1	1	1	1	1	1
1	1	1	3	4	2	1	1	6	6	6	6	7	6	5	5	6
4	1	1	1	1	1	1	1	1	1	1	1	1	1	1	1	1
3	1	1	1	1	1	1	1	2	1	1	2	1	1	1	1	1
3	2	1	1	1	1	1	1	1	1	1	1	1	1	1	1	1
2	1	1	1	1	1	1	1	1	1	1	1	1	1	1	1	1
1	1	1	1	1	1	1	1	5	4	5	4	3	3	3	4	5
1	2	1	1	1	1	1	1	1	4	1	4	3	2	3	2	2
2	1	1	1	1	1	1	1	2	2	2	1	2	2	1	1	2
1	2	1	1	1	1	1	1	2	1	1	1	1	1	1	1	1
1	2	1	1	1	1	1	1	1	1	1	1	1	1	1	1	1
3	2	1	1	1	1	1	1	1	1	1	1	1	1	1	1	1
1	2	1	1	1	1	1	1	1	1	1	1	1	1	1	1	1
1	2	1	1	1	1	1	1	2	2	1	2	1	1	1	1	1
1	2	1	1	1	1	1	1	1	1	1	1	1	1	1	1	1
4	2	1	1	1	1	1	1	4	2	2	2	1	1	2	2	2
4	1	1	1	1	1	1	1	2	2	3	1	1	1	2	2	1
4	2	1	1	1	1	1	1	3	3	5	2	1	1	7	2	2
2	2	1	1	1	1	1	1	2	2	2	2	1	1	2	2	3
1	2	1	1	1	1	1	1	2	2	1	1	1	1	1	1	2
2	2	1	1	1	1	1	1	2	3	1	3	1	1	3	3	3
4	1	1	1	1	1	1	1	3	2	7	1	1	1	7	1	1
4	1	1	1	1	1	1	1	3	2	7	1	1	1	1	1	1
2	2	1	1	1	1	1	1	2	1	6	1	1	1	2	2	1
2	2	1	1	1	1	1	1	1	1	1	1	1	1	1	1	3
4	2	1	1	1	1	1	1	3	3	5	2	1	1	7	1	2
4	2	1	1	1	1	1	1	2	2	2	2	2	1	1	2	4
3	1	1	1	1	1	1	1	2	2	1	2	6	1	2	2	3
1	2	1	1	1	1	1	1	3	2	1	2	2	1	1	2	3
2	1	1	1	1	1	1	1	2	2	1	1	1	1	2	2	2
3	1	1	1	1	1	1	1	3	3	5	3	1	1	3	3	3
1	2	1	1	1	1	1	1	2	1	6	3	2	3	3	2	3
2	2	1	1	1	1	1	1	2	3	3	2	2	1	2	3	2
2	2	1	1	1	1	1	1	1	3	2	3	2	1	3	2	3
1	2	1	1	1	1	1	1	4	3	3	3	2	2	4	1	1
2	1	1	1	1	1	1	1	3	2	2	3	2	2	3	3	3
4	2	1	1	1	1	1	1	3	2	2	3	1	2	2	3	1
2	1	1	1	1	1	1	1	1	1	1	3	1	1	1	1	3
3	2	1	1	1	1	1	1	2	2	1	1	1	1	2	1	3
3	2	1	1	1	1	1	1	2	2	1	2	1	1	1	2	2
2	2	1	1	1	1	1	1	1	1	1	2	1	1	1	1	1
2	1	2	2	1	1	1	1	2	4	3	3	4	5	5	4	7
3	1	1	1	1	1	1	1	1	1	1	4	1	1	7	1	1
1	2	1	1	1	1	1	1	1	1	2	1	1	7	1	1	1
1	1	1	1	1	1	1	1	7	1	6	3	1	1	1	1	1
4	2	1	1	1	1	1	1	1	1	1	3	1	1	1	1	1
1	1	1	1	1	1	1	1	6	7	2	7	1	1	6	7	6
3	1	1	1	1	1	1	1	1	1	1	2	1	1	2	1	1
1	2	1	1	1	1	1	1	1	2	5	2	1	4	1	3	6
3	2	1	1	1	1	1	1	1	1	1	1	1	1	1	1	1
2	1	1	1	1	1	1	1	1	1	1	1	1	1	1	2	2
4	2	1	1	1	1	1	1	3	3	1	3	1	2	2	2	2
4	2	1	1	1	1	1	1	3	2	1	2	1	2	2	2	2
2	1	1	1	1	1	1	1	1	1	1	1	1	1	1	1	1
4	2	1	1	1	1	1	1	3	3	1	2	1	2	2	2	2
3	2	1	1	1	1	1	1	1	1	1	1	1	1	1	1	1
1	1	1	1	1	1	1	1	2	2	1	2	1	1	2	2	3
1	2	1	1	1	1	1	1	1	1	1	1	1	1	1	1	1
4	2	1	1	1	1	1	1	1	1	1	2	1	2	1	1	1
2	1	1	1	1	1	1	1	2	1	1	1	1	1	1	1	1
1	2	1	1	1	1	1	1	2	2	1	2	1	1	2	2	3
2	1	1	1	1	1	1	1	1	1	2	4	1	1	2	3	3
2	1	1	1	1	1	1	1	2	2	2	3	1	1	3	3	3
2	1	1	1	1	1	1	1	3	3	2	4	2	2	3	3	4
1	2	1	1	1	1	1	1	1	1	2	2	1	1	1	1	3
3	1	1	1	1	1	1	1	3	6	2	5	3	3	4	4	5
4	2	1	1	1	1	1	1	3	4	3	4	1	1	3	2	4
2	2	1	1	1	1	1	1	2	2	2	2	1	1	2	2	2
3	2	1	1	1	1	1	1	3	7	2	4	1	1	3	3	3
1	1	1	1	1	1	1	1	2	2	1	3	1	1	2	3	3
4	1	2	2	3	3	3	2	4	4	4	4	4	3	5	4	4
4	1	1	1	2	2	2	3	5	5	4	4	4	4	4	4
4	2	1	1	2	2	2	2	4	5	3	5	3	4	4	4	4
4	1	1	1	1	2	2	2	5	5	3	6	3		5	5	5
1	2	2	2	2	3	3	3	5	4	4	4	4	4	5	4	3
2	1	3	2	2	3	3		4	3	5	4	2	2	6	6	6
3	2	1	1	1	1	1	1	5	6	2	6	2	2	6	5	6
3	1	1	1	2	2	2	2	5	5	3	6	4	4	4	4	4
2	2	1	1		2	2	1	3	3	2	5		2	6	6	6
3	2	1	1	1	1	2	1	6	6	2	6	2	2	6	6
2	2	1	1	1	1	1	1	7	2	1	1	3	1	1	2	1
4	2	1	1	1	1	1	1	4	3	5	5	1	3	2	4	5
1	2	1	1	1	1	1	1	1	1	3	1	2	1	1	1	2
2	1	1	1	1	1	1	1	4	2	5	1	2	2	3	3	4
3	2	1	1	1	1	1	1	6	7	4	4	3	1	2	4	6
1	2	1	1	1	1	1	1	1	1	2	1	3	2	1	1	2
2	2	1	1	1	1	1	1	2	3	4	2	2	1	1	3	2
3	1	1	1	1	1	1	1	1	1	1	1	1	1	1	2	1
2	1	1	1	1	1	1	1	1	1	1	1	1	1	1	1	1
2	2	1	1	1	1	1	1	1	1	4	1	1	1	1	1	1
3	1	1	1	1	1	1	1	1	1	1	3	1	1	1	1	4
3	2	1	1	1	1	1	1	1	1	1	1	1	1	1	1	1
3	1	1	1	1	1	1	1	1	1	1	1	1	1	1	1	2
2	2	1	1	1	1	1	1	1	1	1	2	1	1	1	1	1
1	1	1	1	1	1	1	1	1	1	1	1	1	1	1	1	1
2	2	1	1	1	1	1	1	1	1	1	2	1	1	1	1	1
4	1	1	1	1	1	1	1	1	1	1	3	1	1	1	1	1
2	1	1	1	1	1	1	1	1	1	1	1	1	1	1	1	1
2	2	1	1	1	1	1	1	1	1	1	2	1	1	1	1	2
3	2	1	1	1	1	1	1	1	1	6	3	2	1	1	2	3
1	2	1	1	1	1	1	1	3	3	2	3	2	2	1	4	5
1	1	1	1	1	1	1	1	3	4	2	3	2	3	3	3	4
3	1	1	1	1	1	1	1	3	3	3	4	2	1	3	4	4
3	1	1	1	1	1	1	1	2	3	2	4	2	2	3	2	3
1	2	1	1	1	1	1	1	2	6	2	4	2	2	3	3	3
3	2	1	1	1	1	1	2	3	4	2	2	1	3	3	4	5
1	1	1	1	1	1	1	1	3	2	2	2	2	5	2	2	2
2	2	1	1	1	1	1	1	3	6	2	2	3	3	3	3	4
3	2	1	1	1	1	1	1	3	3	3	4	2	5	4	4	4
3	2	1	1	1	1	1	1	4	4	2	2	2	4	5	3	4
2	1	1	1	1	1	1	1	2	2	1	2	2	3	2	2	3
2	2	1	1	1	1	1	1	4	4	3	4	3	2	3	4	4
1	2	1	1	1	1	1	1	2	2	2	3	1	1	2	3	4
2	2	1	1	1	1	1	1	2	2	3	2	6	2	3	3	3
3	1	1	1	1	1	1	1	3	3	2	2	2	2	2	2	3
2	1	1	1	1	1	1	1	2	3	5	4	3	3	2	2	3
2	1	1	1	1	1	1	1	2	2	2	3	1	2	2	3	3
4	2	1	1	1	1	1	1	4	4	4	4	3	3	4	4	4
3	1	1	1	1	1	1	1	3	7	1	4	2	2	2	4	3
4	1	1	1	1	1	1	1	3	2	2	4	2	2	3	4	5
1	1	1	1	1	1	1	1	2	2	2	4	2	1	3	4	4
3	2	1	1	1	1	1	1	3	5	5	3	4	3	3	4	5
4	2	1	1	1	1	1	1	5	5	4	5	5	4	4	6	5
4	1	1	1	1	1	1	1	1	1	7	1	1	1	4	1	1
3	1	1	1	1	1	1	1	1	3	1	1	1	1	2	1	1
4	2	1	1	1	1	1	2	1	2	4	2	1	1	4	3	2
4	2	1	1	1	1	1	1	1	3	1	1	1	1	1	3	1
4	1	1	5	3	3	3	2	4	4	6	6	6	4	4	3	4
4	1	1	1	1	1	1	1	2	1	1	1	1	1	5	1	2
2	2	1	1	1	1	1	1	1	4	4	3	1	1	2	2	2
4	1	1	1	1	1	1	1	2	2	5	3	1	1	3	4	3
2	2	1	1	1	1	1	1	1	2	1	2	1	1	4	2	2
4	2	1	1	1	1	1	1	1	2	5	3	1	1	4	2	2
3	1	1	1	1	1	1	1	2	2	1	4	1	1	1	1	3
1	1	1	1	1	1	1	1	1	1	1	1	1	1	1	2	1
1	2	1	1	1	1	1	1	2	2	1	1	1	1	2	3	4
1	2	1	1	1	1	1	1	2	2	2	4	2	2	4	4	1
1	1	4	2	1	1	1	1	2	2	2	2	2	4	1	3	5
3	2	1	1	1	1	1	1	1	1	1	2	1	1	1	1	4
1	2	1	1	1	1	1	1	1	1	1	1	1	1	1	1	1
4	2	1	1	1	1	1	1	1	1	1	2	1	1	1	1	2
1	2	1	1	1	1	1	1	1	1	1	1	1	1	1	1	3
2	2	1	1	1	1	1	1	1	1	1	2	1	1	1	1	1
3	2	1	1	1	1	1	1	7	7	1	7	4	4	4	4	7
2	1	1	1	1	1	1	1	3	1	1	1	1	1	1	1	1
3	2	1	1	1	1	1	1	5	5	5	7	3	4	5	5	7
3	2	1	1	1	1	1	1	4	5	2	6	3	3	5	5	6
3	2	1	1	1	1	1	1	1	5	4	4	1	2	1	1	4
1	2	1	1	1	1	1	1	4	4	4	4	1	2	5	4	5
1	2	1	1	1	1	1	1	2	3	1	5	2	2	4	4	5
4	2	1	1	2	2	3	1	4	4	4	4	4	4	4	4	6
4	2	1	1	1	1	1	1	4	6	3	5	3	3	5	6	6
3	2	1	1	1	1	1	1	1	1	1	3	1	1	2	2	3
3	2	1	1	1	1	1	1	1	1	2	2	1	1	3	3	4
3	2	1	1	1	1	1	1	3	3	1	3	1	1	3	3	4
3	2	1	1	1	1	1	1	1	1	1	3	1	1	2	2	3
4	2	1	1	1	1	1	1	4	4	3	4	1	1	4	4	6
4	1	1	1	1	1	1	1	2	2	4	3	2	1	2	2	2
4	1	1	1	1	1	1	1	2	2	2	4	1	1	2	3	3
2	1	1	1	2	1	1	1	6	4	2	4	2	2	4	4	5
3	1	1	1	1	1	1	1	3	3	1	3	1	1	2	3	2
1	1	1	1	1	1	1	1	2	2	2	3	1	2	1	2	2
4	1	1	1	1	1	1	1	2	3	2	2	2	2	2	2	3
2	1	1	1	1	1	1	1	1	2	2	6	1	1	1	2	2
1	2	1	1	1	1	1	1	2	2	2	2	2	1	2	3	3
4	2	1	1	1	1	1	1	3	2	3	3	2	1	2	3	4
1	2	1	1	1	1	1	1	1	1	1	2	1	2	1	2	2
4	2	1	1	1	1	1	1	2	2	4	3	2	1	3	7	4
2	1	1	1	1	1	1	1	3	3	2	2	2	2	3	4	4
3	2	1	1	1	1	1	1	2	2	4	4	3	4	4	4	4
2	1	1	1	1	1	1	1	1	2	2	2	2	2	2	2	2
4	2	1	1	1	1	1	1	2	3	2	2	2	2	2	3	3
4	1	3	3	1	1	1	1	4	4	1	4	1	1	4	4	4
2	2	1	1	1	1	1	1	1	1	4	1	2	1	1	1	1
3	1	1	1	1	1	1	1	1	1	1	1	1	1	1	1	1
4	1	1	1	1	1	1	1	2	2	2	3	2	2	2	2	4
1	2	1	1	1	1	1	1	3	4	1	2	1	1	3	4	6
1	2	2	1	1	1	1	1	2	4	3	4	4	4	3	3	4
2	2	1	1	1	1	1	1	3	3	1	3	2	1	3	3	3
3	2	1	1	1	1	1	1	1	1	1	3	1	2	3	1	1
1	1	1	1	1	1	1	1	1	3	1	3	4	1	1	1	3
3	2	1	1	1	1	1	1	5	5	3	4	1	1	7	1	1
3	1	1	1	1	1	1	1	1	1	1	1	1	1	1	1	1
1	2	1	1	1	1	1	1	2	2	2	1	2	1	1	1	1
3	1	1	1	1	1	1	1	4	3	2	4	2	1	3	4	4
1	1	1	1	1	1	1	1	1	1	6	2	1	1	2	1	1
2	1	1	1	1	1	1	1	1	1	3	1	6	1	2	1	2
3	2	3	5	6	3	6	6	7	7	7	7	7	7	7	7	7
1	1	1	1	1	1	1	1	1	1	2	2	2	2	1	1	1
1	2	1	1	1	1	1	1	1	1	6	2	1	1	2	1	1
3	1	2	4	4	2	1	5	2	2	5	5	6	6	3	2	2
3	2	1	1	1	1	1	1	1	2	1	2	1	2	1	1	1
4	1	1	1	1	1	1	1	2	2	2	2	1	1	2	2	3
3	2	1	1	1	1	1	1	2	2	2	2	1	1	2	2	2
3	1	1	1	1	1	1	1	2	2	1	2	1	1	2	2	3
4	2	1	1	1	1	1	1	2	2	1	2	1	1	2	2	2
2	2	1	1	1	1	1	1	1	1	1	1	1	1	1	1	1
2	2	1	1	1	1	1	1	2	2	1	2	1	1	1	2	2
2	2	1	1	1	1	1	1	2	2	1	2	1	1	1	2	2
3	1	1	1	1	1	1	1	2	2	1	2	1	1	1	1	1
3	2	1	1	1	1	1	1	1	1	1	1	1	1	1	1	1
3	1	1	1	1	1	1	1	2	2	1	2	1	1	2	2	2
1	2	1	1	1	1	1	1	2	2	1	2	1	1	2	2	2
4	2	1	1	1	1	1	1	3	2	1	2	1	1	2	2	2
1	2	1	1	1	1	1	1	1	1	1	1	1	1	1	1	1
1	2	1	1	1	1	1	1	1	1	1	1	1	1	1	1	1
2	2	1	1	1	1	1	1	1	1	1	2	1	1	1	1	2
3	2	1	1	1	1	1	1	1	1	1	1	1	1	1	1	1
4	2	1	1	1	1	1	1	1	1	1	1	1	1	1	1	1
3	2	1	1	1	1	1	1	1	1	1	1	1	1	1	1	1
3	2	1	1	1	1	1	1	1	1	1	1	1	1	1	1	2
1	1	1	1	1	1	1	1	1	1	1	1	1	1	1	1	1
2	2	1	1	1	1	1	1	1	1	1	2	1	1	1	1	2
2	2	1	1	1	1	1	1	1	1	7	1	1	1	1	1	1
1	2	1	1	1	1	1	1	1	1	1	1	1	1	1	1	1
1	1	1	1	1	1	1	1	2	2	1	1	1	1	1	3	2
2	2	1	1	1	1	1	1	1	1	1	2	1	1	2	1	1
3	1	1	1	1	1	1	1	1	1	2	3	1	1	3	1	2
1	2	1	1	1	1	1	1	1	1	1	1	1	1	1	1	1
3	1	1	1	1	1	1	1	1	1	1	2	1	1	1	1	1
3	1	1	1	1	1	1	1	1	1	1	1	1	1	2	2	2
2	2	1	1	1	1	1	1	1	1	1	1	1	1	1	1	1
4	2	1	1	1	1	1	1	1	1	2	2	1	1	1	1	1
1	1	1	1		1	1	1	1	1	1	1	1	1	1	1	1
1	1	1	1	1	1	1	1	1	1	7	1	1	1	7	1	1
1	1	1	1	1	1	1	1	1	1	1	1	1	1	1	1	1
3	1	1	1	1	2	1	1	7	7	2	7	1	1	6	7	7
2	2	1	1	1	1	1	1	4	2	5	4	1	2	2	4	4
3	1	1	1	1	1	1	1	1	2	2	3	1	2	1	1	3
2	1	4	3	4	3	2	3	7	6	5	6	7	6	5	6	6
2	2	1	1	1	1	1	1	3	4	4	5	4	3	5	5	6
2	2	1	1	1	1	1	1	4	3	6	6	4	4	5	5	6
3	1	1	1	1	1	1	1	2	2	2	3	2	1	2	2	3
1	2	1	1	1	1	1	1	1	3	2	4	2	3	3	1	6
4	1	2	1	2	1	1	1	5	6	6	6	5	3	6	7	7
2	2	1	1	1	1	1	1	2	1	2	3	3	1	2	2	3
3	1	1	1	1	1	1	1	2	1	2	2	1	1	2	2	1
1	1	1	1	1	1	1	1	4	3	2	5	3	2	6	6	6
3	2	1	1	1	1	1	1	4	6	3	4	1	1	5	6	6
1	2	1	1	1	1	1	1	5	6	2	6	3	3	6	6	5
3	2	1	1	1	1	1	1	7	7	1	7	1	1	7	7	7
3	2	1	1	1	1	1	1	4	5	3	5	2	1	6	6	5
2	2	1	1	1	1	1	1	3	3	4	4	1	3	7	6	6
2	2	2	1	2	3	2	1	5	4	5	4	4	5	2	4	5
2	1	1	2	3	2	2	3	5	5	2	6	3	4	5	5	6
2	1	1	1	1	1	1	2	6	7	1	6	1	2	6	7	7
1	1	1	1	1	1	1	2	5	6	2	7	1	1	6	6	6
3	2	1	1	1	1	1	1	4	1	1	2	1	2	2	1	1
3	1	1	1	1	1	1	1	2	3	4	3	2	2	6	3	4
2	1	1	1	1	1	1	1	2	3	1	2	1	1	3	2	3
2	2	1	1	1	1	1	1	3	1	2	2	1	1	3	3	2
3	2	1	1	1	1	1	1	2	2	2	2	2	2	2	2	2
2	2	1	1	1	1	1	1	2	2	1	1	1	2	1	1	1
3	2	1	1	1	1	1	1	6	2	2	3	2	2	2	2	3
3	2	1	1	1	1	1	1	3	3	1	3	1	1	3	3	3
1	1	1	1	1	1	1	1	2	1	1	1	1	1	1	1	2
2	2	1	1	1	1	1	1	2	2	1	2	1	1	2	2	2
4	1	1	1	1	1	1	1	3	3	2	4	2	4	4	3	4
2	1	1	1	1	1	1	1	2	2	1	2	1	1	2	2	2
2	2	1	1	1	1	1	1	2	1	1	1	1	1	1	1	3
4	1	3	3	2	2	1	2	4	4	4	5	4	4	5	6	6
4	1	1	1	1	1	1	1	5	5	1	5	1	1	5	5	4
2	2	1	1	1	1	1	1	2	2	1	2	1	1	2	2	2
2	2	1	1	1	1	1	1	1	2	6	1	2	1	1	4	5
3	1	1	1	1	1	1	1	1	1	1	2	1	1	1	1	3
3	2	1	1	1	1	1	1	1	1	1	2	1	1	1	1	1
1	2	1	1	1	1	1	1	1	1	1	1	1	1	1	1	2
1	2	1	1	1	1	1	1	1	1	1	1	1	1	1	1	1
4	1	1	1	1	1	1	1	1	1	1	1	1	1	1	1	2
1	1	1	1	1	1	1	1	1	1	1	1	1	1	1	1	1
2	1	1	1	1	1	1	1	1	1	1	1	1	1	1	1	1
3	2	1	1	1	1	1	1	1	1	1	1	1	1	1	1	1
1	2	1	1	1	1	1	1	1	1	1	1	1	1	1	1	2
3	2	1	1	1	1	1	1	1	1	1	1	1	1	1	1	1
2	1	1	1	1	1	1	1	2	1	1	1	1	1	1	1	1
2	1	1	1	1	1	1	1	1	1	1	1	1	1	1	1	2
2	1	1	1	1	1	1	1	1	1	5	1	1	1	4	1	1
1	1	1	1	1	1	1	1	2	2	6	2	1	1	2	2	2
1	1	1	1	1	1	1	1	2	2	1	2	1	1	2	2	2
1	2	1	1	1	1	1	1	1	1	1	1	1	1	7	1	1
4	1	1	1	1	1	1	1	1	1	2	1	1	1	3	1	1
3	2	1	1	1	1	1	1	1	1	2	1	1	1	1	1	1
2	1	1	1	1	1	1	1	2	2	6	2	1	1	2	2	3
1	2	1	1	1	1	1	1	2	3	3	4	2	1	6	3	2
2	1	1	1	1	1	1	1	1	3	4	3	2	1	6	4	5
3	1	1	1	1	1	1	1	3	4	1	4	1	1	6	5	5
1	2	1	1	1	1	1	1	1	1	6	4	4	5	1	2	2
2	1	1	1	1	1	1	1	1	2	5	2	3	2	5	2	1
2	2	1	1	1	1	1	1	1	3	3	2	4	1	7	6	3
2	2	1	1	1	1	1	1	2	4	3	5	2	3	6	3	4
2	2	5	4	4	3	3	3	5	6	4	4	6	5	2	4	6
2	1	1	1	1	1	1	1	2	4	4	5	5	3	2	3	4
2	2	1	1	1	1	1	1	6	6	4	6	1	1	4	6	7
4	2	1	1	1	1	1	1	2	3	5	2	2	3	2	3	3
3	2	1	1	1	1	1	1	2	3	3	2	2	3	2	2	2
1	2	1	1	1	1	1	1	1	2	3	2	2	2	2	1	2
3	1	1	1	1	1	1	1	3	3	2	3	2	2	3	3	2
4	2	1	1	1	1	1	1	3	3	4	3	2	1	3	3	3
1	1	1	1	1	1	1	1	1	2	2	3	2	3	2	2	2
4	2	1	1	1	1	1	1	2	3	4	3	4	2	2	3	4
1	1	1	1	1	1	1	1	2	1	3	3	2	2	2	1	2
1	1	1	1	1	1	1	1	3	2	5	2	2	2	3	1	2
1	2	1	1	1	1	1	1	3	3	6	3	2	4	3	3	3
3	1	1	1	1	1	1	1	3	3	4	3	2	1	3	3	2
4	2	1	1	1	1	1	1	1	2	2	3	1	2	3	1	2
2	2	1	1	1	1	1	1	3	4	3	2	4	2	2	2	4
3	1	1	1	1	1	1	1	7	7	1	7	1	1	4	4	4
3	1	1	1	2	3	1	1	3	6	4	3	3	5	2	5	4
3	2	1	1	1	1	1	1	7	5	2	2	1	1	2	3	3
4	1	1	1	1	1	1	1	7	6	1	7	3	1	6	7	7
3	2	1	1	1	1	1	1	3	4	1	2	1	1	7	2	3
3	2	1	1	1	1	1	1	7	7	1	4	1	3	5	3	3
4	2	3	4	5	3	2	1	4	6	4	4	5	3	2	4	6
1	1	1	1	1	1	1	1	2	3	4	3	1	3	4	3	4
1	2	1	1	1	1	1	1	3	4	5	1	1	1	7	3	2
3	2	1	1	1	1	1	1	3	7	1	2	4	1	7	3	2
3	1	1	1	1	1	1	1	2	3	6	2	1	1	7	2	2
4	2	1	1	1	1	1	1	4	3	4	4	2	4	3	4	5
2	1	1	1	1	1	1	1	2	2	3	4	2	2	2	2	3
4	1	1	1	1	1	1	1	3	3	3	3	5	2	3	2	3
4	1	1	1	1	1	1	1	3	3	2	3	2	2	3	3	4
3	2	1	1	1	1	1	1	4	4	3	4	3	3	4	4	5
1	1	1	1	1	1	1	1	4	4	4	4	2	2	3	6	3
1	1	1	1	1	1	1	1	2	2	2	3	2	2	3	3	3
4	2	1	1	1	1	1	1	2	4	1	3	2	2	4	5	4
4	1	1	1	1	1	1	1	4	4	3	3	3	2	6	3	4
1	1	1	1	1	1	1	1	3	3	3	4	2	2	3	6	3
2	1	1	1	1	1	1	1	4	4	4	4	3	3	3	5	5
1	1	1	1	1	1	1	1	3	3	2	2	2	1	6	3	3
3	2	1	1	1	1	1	1	2	2	1	1	1	1	1	1	1
1	1	1	1	1	1	1	1	1	1	1	1	1	1	1	1	1
1	2	1	1	1	1	1	1	1	1	1	1	1	1	1	1	3
3	2	1	1	1	1	1	1	1	1	1	1	1	1	1	1	4
3	2	1	1	1	1	1	1	1	1	1	1	1	1	2	1	1
3	2	1	1	1	1	1	1	2	2	1	2	2	1	1	2	3
2	1	1	1	1	1	1	1	1	1	1	1	1	1	1	1	3
2	2	1	1	1	1	1	1	2	1	1	1	1	1	1	2	4
1	2	1	1	1	1	1	1	1	1	1	2	1	1	1	1	3
1	1	1	1	1	1	1	1	1	1	1	1	1	1	1	1	1
3	2	1	1	1	1	1	1	1	1	1	1	1	1	1	1	1
2	1	1	1	1	1	1	1	1	1	1	1	1	1	1	1	2
3	1	1	1	1	1	1	1	1	1	1	1	1	1	1	1	2
3	2	1	1	1	1	1	1	1	2	7	1	2	2	1	1	4
4	1	1	1	1	1	1	1	1	1	1	1	1	1	1	1	1
3	1	1	1	1	1	1	1	1	1	1	1	1	1	1	1	2
2	1	1	1	1	1	1	1	1	1	1	1	1	1	1	1	1
4	2	1	1	1	1	1	1	1	1	1	1	1	1	1	1	1
1	1	1	1	1	1	1	1	1	1	1	2	1	1	1	1	2
2	2	3	3	3	2	3	4	5	5	2	3	2	3	3	4	5
2	2	1	1	1	1	1	1	3	2	2	4	2	2	2	2	2
2	2	1	1	1	1	1	1	1	1	7	1	1	1	7	1	2
3	1	2	2	1	1	3	1	5	4	3	5	2	2	4	4	5
1	1	1	1	1	1	1	1	3	1	2	3	1	1	3	2	3
4	2	1	2	1	1	1	1	2	4	2	5	4	2	1	3	5
2	1	1	1	1	1	1	1	1	1	1	1	1	1	1	1	1
2	1	1	1	1	1	1	1	3	2	2	1	2	2	2	3	6
1	2	1	1	1	1	1	1	3	3	3	3	2	2	2	5	4
2	2	1	1	1	1	1	1	1	1	1	1	1	1
3	1	1	1	1	1	1	1	4	3	3	6	2	2	2	3	2
2	1	1	1	1	1	1	1	1	1	1	1	1	1	4	3	1
3	2	1	1	1	1	1	1	4	5	7	1		3	4	1	4
2	2	1	1	1	1	1	1	7	7	4	7	1	1	4	7	7
3	1	1	1	1	1	1	1	4	4	1	1	1	1	1	1	1
2	1	1	1	1	1	1	1	4	2	4	4	1	1	4	5	4
2	2	1	1	1	1	1	1	7	6	2	6	1	2	7	6	6
3	2	1	1	1	1	1	1	1	1	1	1	1	1	1	1	3
3	1	1	1	1	1	1	1	4	4	1	6	5	1	6	6	6
3	2	1	1	1	1	1	1	6	6	2	5	2	3	5	5	6
2	1	1	1	1	1	1	1	1	1	1	1	1	1	1	1	1
2	2	1	1	1	1	1	1	1	1	1	1	1	1	1	1	1
4	2	1	1	1	1	1	1	2	2	1	2	1	1	1	2	2
2	1	1	1	1	1	1	1	2	4	4	5	4	3	5	4	5
4	2	1	1	1	1	1	1	1	1	7	1	1	4	1	1	1
2	2	1	1	1	1	1	1	3	2	1	1	1	1	3	2	1
2	1	1	1	1	1	1	1	1	1	1	1	1	1	1	1	1
1	2	1	1	1	1	1	1	1	1	1	1	1	1	1	1	1
4	2	1	1	1	1	1	1	3	4	2	4	1	1	4	3	1
2	2	1	1	1	1	1	1	1	1	1	1	1	1	1	1	1
1	2	1	1	1	1	1	1	1	1	1	2	1	1	1	1	1
3	2	1	1	1	1	1	1	1	1	1	1	1	1	1	1	1
2	2	1	1	1	1	1	1	1	1	1	1	1	1	1	1	1
4	2	1	1	1	1	1	1	1	1	1	1	1	1	1	1	1
4	2	1	1	1	1	1	1	1	1	1	2	1	1	1	1	1
3	2	1	1	1	1	1	1	1	1	4	1	1	1	1	1	1
2	2	4	3	1	1	1	4	5	3	2	2	1	1	1	2	1
2	2	1	1	1	1	1	1	3	3	1	3	2	2	4	3	1
3	2	1	1	1	1	1	1	1	1	1	1	1	1	1	1	1
4	2	1	1	1	1	1	1	2	2	2	2	1	1	2	2	2
4	2	1	1	1	1	1	1	4	4	4	1	1	1	1	1	1
4	2	1	1	1	1	1	1	1	1	1	1	1	1	1	1	1
4	1	1	1	1	1	1	1	2	2	1	2	1	1	1	2	2
4	2	1	1	1	1	1	1	3	5	3	6	4	6	4	2	2
4	1	1	1	1	1	1	1	1	7	1	1	1	1	1	1	1
4	2	1	1	1	1	1	1	2	2	6	2	1	2	1	2	1
3	2	1	1	1	1	1	1	2	2	1	2	1	2	2	2	2
4	1	1	1	1	1	1	1	3	2	2	3	1	1	2	2	2
1	1	1	1	1	1	1	1	3	3	2	2	1	1	2	2	2
3	2	1	1	1	1	1	1	1	1	1	1	1	1	1	1	1
1	1	1	1	1	1	1	1	1	1	1	1	1	1	1	1	1
3	2	1	1	1	1	1	1	1	1	1	1	1	1	1	1	1
3	2	1	1	1	1	1	1	2	2	1	2	1	1	2	2	2
2	1	1	1	1	1	1	1	2	2	1	2	1	1	1	2	2
2	2	1	1	1	1	1	1	1	1	1	1	1	1	1	1	1
3	2	1	1	1	1	1	1	2	2	1	2	1	1	2	2	2
3	2	1	1	1	1	1	1	4	4	4	5	4	2	4	4	5
4	1	1	1	1	1	1	1	4	5	4	7	4	4	4	4	4
1	1	1	1	1	1	1	1	1	1	1	1	1	1	1	1	1
1	1	1	1	1	1	1	1	1	1	1	1	1	1	1	1	1
3	1	1	1	1	1	1	1	1	1	1	2	1	1	2	1	2
2	1	1	1	1	1	1	1	3	2	1	4	1	1	7	4	4
1	1	2	1	1	1	1	1	2	3	2	2	1	1	2	3	4
1	2	1	1	1	1	1	1	1	1	1	2	1	1	2	1	3
1	2	1	1	1	1	1	1	1	2	1	2	1	2	2	1	2
4	2	1	1	1	1	1	1	2	2	2	2	1	1	2	2	2
1	2	1	1	1	1	1	1	1	1	1	1	1	1	1	2	2
1	1	1	1	1	1	1	1	1	1	1	1	1	1	1	1	1
1	2	1	1	1	1	1	1	1	1	3	2	2	1	1	1	4
3	2	1	1	1	1	1	1	2	1	4	2	1	2	1	1	1
3	1	1	1	1	1	1	1	1	1	1	1	1	1	1	1	1
3	2	1	1	1	1	1	1	1	1	1	1	1	1	1	1	1
3	2	1	1	1	1	1	1	1	1	1	1	1	1	1	1	4
1	1	1	1	1	1	1	1	3	3	1	4	1	1	2	2	4
4	1	1	1	1	1	1	1	1	1	1	1	1	1	1	1	1
2	1	1	1	1	1	1	1	1	2	2	6	1	2	7	1	4
2	2	1	1	1	1	1	1	1	1	1	1	1	1	1	1	1
4	1	1	1	1	1	1	1	5	1	4	5	1	1	1	1	2
1	1	1	1	1	1	1	1	1	1	1	1	1	1	1	1	1
3	2	1	1	1	1	1	1	2	2	2	1	4	3	1	2	3
1	2	1	1	1	1	1	1	1	1	3	1	1	1	2	1	3
1	2	1	1	1	1	1	1	1	1	7	1	1	1	1	1	1
1	1	1	1	1	1	1	1	1	1	7	1	1	1	1	1	1
4	1	1	1	1	1	1	1	1	1	1	1	1	1	2	1	1
2	2	1	1	1	1	1	1	1	1	1	1	1	1	1	1	1
3	1	1	1	1	1	1	1	1	1	1	1	1	1	1	1	1
1	2	1	1	1	1	1	1	1	1	1	2	1	1	2	1	1
4	2	1	1	1	1	1	1	1	1	1	1	1	1	1	1	1
4	1	1	1	1	1	1	1	1	1	1	1	1	1	1	1	1
3	1	1	1	1	1	1	1	1	1	2	3	1	1	4	2	4
1	1	1	1	1	1	1	1	3	2	6	1	4	1	3	2	3
1	2	1	1	1	1	1	1	1	1	2	1	1	1	1	1	1
3	2	1	1	1	1	1	1	6	7	1	4	5	1	1	1	2
3	2	1	1	1	1	1	1	1	2	1	1	1	2	1	3	2
3	2	1	1	1	1	1	1	4	4	2	3	1	1	1	1	4
1	2	1	1	1	1	1	1	3	3	2	5	3	3	5	4	3
3	2	1	1	1	1	1	1	2	1	1	2	1	1	6	2	1
1	1	1	1	1	1	1	1	2	2	4	2	3	5	1	1	1
1	2	1	1	1	1	1	1	2	2	2	2	1	1	1	2	3
2	2	1	1	1	1	1	1	1	1	1	1	1	1	1	1	1
1	1	1	1	1	1	1	1	1	1	1	2	1	1	1	1	2
3	2	1	1	1	1	1	1	2	2	1	2	1	1	2	2	2
2	1	1	1	3	1	1	1	2	3	2	4	1	3	2	3	3
3	2	1	1	1	1	1	1	1	1	7	1	1	1	1	1	1
2	1	1	1	1	1	1	1	1	1	4	1	1	1	1	1	1
3	1	1	1	1	1	1	1	2	2	1	2	1	1	2	2	2
4	2	1	1	1	1	1	1	2	2	2	2	2	2	2	2	2
3	2	1	1	1	1	1	1	2	2	1	2	1	1	1	2	2
1	1	1	1	1	1	1	1	2	2	1	2	1	1	2	2	2
2	1	1	1	1	1	1	1	2	1	3	5	2	1	1	1	1
2	2	1	1	1	1	1	1	1	1	7	4	7	7	3	3	3
2	2	1	1	1	1	1	1	4	7	2	5	3	3	1	7	7
2	2	1	1	3	1	1	1	4	4	1	4	2	2	6	2	4
4	2	1	1	1	1	1	1	4	4	4	4	1	1	1	2	2
1	1	1	1	1	1	1	1	3	2	2	2	1	2	1	1	1
2	2	1	1	1	1	1	1	1	1	7	1	1	1	7	1	1
1	1	3	3	3	2	5	3	7	7	4	6	2	2	4	4	4
2	2	1	1	1	1	1	1	1	1	1	4	1	1	4	6	6
1	1	1	1	1	1	1	1	1	2	2	2	1	1	1	2	2
1	2	1	1	1	1	1	1	1	2	2	3	1	1	1	1	3
4	2	1	1	1	1	1	1	1	2	1	2	1	2	2	2	3
1	2	1	1	1	1	1	1	2	2	1	2	1	1	1	2	2
4	1	1	1	1	1	1	1	1	2	2	2	1	1	1	1	3
1	2	1	1	1	1	1	1	2	2	2	2	1	1	1	3	3
4	2	1	1	1	1	1	1	3	3	3	2	2	1	2	2	3
4	1	1	1	1	1	1	1	4	4	3	3	4	3	3	3	4
1	2	1	1	1	1	1	1	2	3	5	3	2	2	3	3	3
2	2	1	1	1	1	1	1	2	2	6	2	1	1	1	2	3
4	1	1	1	1	1	1	1	1	2	2	2	1	2	2	2	3
3	1	1	1	1	1	1	1	2	2	2	2	1	1	2	2	2
1	2	1	1	1	1	1	1	2	2	1	7	1	1	4	3	4
3	2	1	1	1	1	1	1	1	1	2	2	1	1	1	1	1
3	2	1	1	1	1	1	1	7	7	1	2	1	1	1	2	1
3	2	1	1	1	1	1	1	1	1	1	2	1	1	1	2	1
1	1	1	1	1	1	1	1	1	3	4	2	1	1	2	3	3
3	2	1	1	1	1	1	1	1	2	1	1	1	1	2	1	1
3	2	1	1	1	1	1	1	3	7	5	7	4	7	4	4	4
3	1	1	1	1	1	1	1	1	1	6	2	1	1	2	2	2
1	1	1	1	1	1	1	1	3	1	2	1	1	1	1	1	1
1	2	1	1	1	1	1	1	1	1	7	1	5	1	1	1	1
3	1	1	1	1	1	1	1	2	2	6	3	1	1	2	2	2
2	1	1	1	1	1	1	1	1	1	2	1	1	1	3	1	1
2	2	1	1	1	1	1	1	1	1	1	1	1	1	1	1	1
1	2	1	1	1	1	1	1	1	1	4	1	1	1	4	4	4
2	2	1	1	1	1	1	1	1	5	3	1	1	1	6	1	2
4	2	1	1	1	1	1	1	2	1	1	2	1	1	2	2	2
2	2	1	1	1	1	1	1	2	1	1	2	1	1	2	2	1
3	1	1	1	1	1	1	1	2	2	2	1	2	2	3	3	3
2	1	1	1	1	1	1	1	1	6	2	4	6	6	2	3	4
4	1	1	1	1	1	1	1	2	2	4	2	2	3	1	2	4
4	1	1	1	1	1	1	1	2	1	1	2	1	1	1	2	1
2	1	1	1	1	1	1	1	2	2	3	4	2	1	6	3	3
2	2	1	1	1	1	1	1	1	1	1	1	1	1	1	1	1
3	2	1	1	1	1	1	1	2	2	1	2	1	1	1	2	1
1	1	1	1	1	1	1	1	1	1	1	1	1	1	1	1	1
1	1	1	1	1	1	1	1	1	1	1	2	1	1	1	1	1
3	2	1	1	1	1	1	1	1	1	1	1	1	1	1	1	1
4	2	1	1	1	1	1	1	2	2	2	1	1	1	1	1	1
2	2	1	1	1	1	1	1	1	1	2	1	1	1	1	1	1
2	2	1	1	1	1	1	1	1	1	1	1	1	1	1	1	1
1	1	1	1	1	1	1	1	2	1	6	3	2	3	3	2	1
4	2	1	1	1	1	1	1	1	1	1	1	1	1	1	1	1
3	1	1	1	1	1	1	1	2	1	1	1	1	1	1	1	1
4	2	1	1	2	1	1	1	2	3	3	3	3	1	4	5	4
4	2	1	1	1	1	1	1	3	1	2	2	1	1	1	2	1
3	2	1	1	1	1	1	1	2	1	2	1	2	1	2	1	1
1	1	1	1	1	1	1	1	1	1	1	2	2	1	2	1	2
1	1	1	1	1	1	1	1	1	1	1	2	1	1	2	1	3
2	2	1	1	1	1	1	1	1	1	1	1	1	1	1	1	1
1	2	1	1	1	1	1	1	1	1	1	1	1	2	1	1	1
2	2	1	1	1	1	1	1	3	2	3	4	4	2	6	6	3
3	1	1	2	1	3	3	1	2	3	4	4	5	4	3	3	4
1	2	5	2	3	1	4	3	4	6	3	5	2	5	3	5	4
1	2	1	1	1	1	1	1	5	5	1	6	1	4	6	6	4
1	2	1	1	3	2	2	1	6	5	3	6	2	2	3	6	5
1	1	5	3	3	1	4	1	1	3	5	5	3	2	3	6	3
3	2	5	5	3	3	5	2	5	3	4	6	2	5	5	5	3
1	1	1	1	1	1	1	1	1	1	4	6	2	5	5	6	4
1	1	2	1	1	1	1	3	5	5	2	6	5	3	5	6	3
1	2	4	5	4	4	3	5	5	7	3	5	6	6	4	2	2
4	1	1	1	1	1	1	1	3	3	3	5	3	5	5	5	4
4	2	2	1	4	4	2	4	3	2	6	4	6	5	2	2	3
4	2	1	1	1	1	1	1	1	1	1	2	1	1	3	1	1
4	1	1	1	1	1	1	1	1	1	2	1	1	1	1	1	2
4	1	1	1	1	5	1	5	2	2	6	3	2	2	6	6	4
4	1	1	1	1	1	1	1	1	1	1	1	1	1	1	1	1
4	2	1	1	1	1	1	1	1	1	1	1	1	1	1	1	1
1	2	1	1	1	1	1	1	5	5	1	5	1	1	6	6	4
1	1	1	1	1	1	1	1	2	1	1	1	1	1	1	1	1
2	2	1	1	1	1	1	1	1	1	2	2	1	1	1	2	1
4	2	1	1	1	1	1	1	2	1	1	1	1	1	1	2	1
4	1	1	1		1	1	1	1	1	1	1	1	1	1	1	2
4	2	1	1	1	1	1	1	3	2	3	2	1	1	3	4	3
1	1	1	1	1	1	1	1	1	1	1	1	1	1	1	1	1
1	2	1	1	1	1	1	1	1	1	1	1	1	1	1	1	1
4	2	3	2	4	3	1	3	3	4	3	3	3	2	3	3	5
3	2	1	1	1	1	1	1	1	1	1	1	1	1	1	1	2
4	2	1	1	1	1	1	1	2	1	2	2	1	1	1	2	3
3	1	1	1	1	1	1	1	4	2	2	3	1	1	7	3	5
4	2	1	1	1	1	1	1	1	1	1	4	1	1	1	1	2
4	1	1	1	1	1	1	1	2	1	1	3	1	1	1	1	4
2	1	1	1	1	1	1	1	1	7	1	1	1	1	1	1	2
3	1	1	1	1	1	1	1	1	1	1	1	1	1	7	1	1
3	2	1	1	1	1	1	1	1	1	1	2	1	1	1	2	2
4	2	1	1	1	1	1	1	4	4	4	4	4	4	4	4	6
1	1	1	1	1	1	1	1	1	1	1	1	1	1	1	1	1
1	2	1	1	1	1	1	1	1	1	1	1	1	1	1	1	2
3	2	1	1	1	1	1	1	1	1	1	1	1	1	1	1	2
2	1	1	1	1	1	1	1	1	1	1	1	1	1	1	1	1
1	2	1	1	1	1	1	1	2	2	1	4	1	1	3	2	4
4	2	1	1	1	1	1	1	4	4	4	4	4	4	4	4	4
1	2	1	1	1	1	1	1	4	1	4	4	1	1	1	2	4
3	1	1	1	1	1	1	1	1	1	1	1	1	1	1	1	1
2	2	1	1	1	1	1	1	2	1	1	4	1	1	1	2	4
2	2	1	1	1	1	1	1	1	1	1	3	1	1	1	1	1
2	1	1	1	1	1	1	1	3	2	1	3	1	1	2	2	4
2	1	1	1	1	1	1	1	2	2	1	2	1	1	2	2	2
4	2	5	3	4	2	3	4	4	6	6	6	6	6	4	5	6
2	2	1	1	1	1	1	1	1	1	1	2	1	1	1	1	2
2	1	1	1	1	1	1	1	2	1	1	4	1	1	2	3	3
2	2	1	1	1	1	1	1	1	1	1	1	1	1	1	1	1
2	2	1	1	1	1	1	1	1	1	1	1	1	1	1	1	1
1	2	1	1	1	1	1	1	1	1	1	1	1	1	1	1	1
3	1	1	1	1	2	1	1	7	6	3	7	1	2	5	6	7
2	1	3	4	2	3	1	1	6	5	4	4	3	2	4	3	5
3	1	3	2	1	1	1	2	6	7	4	5	2	2	6	5	7
1	1	3	4	1	2	3	4	7	6	4	5	2		4	6	5
1	1	1	1	2	1	1	1	5	6	1	4	3	5	5	6	4
1	1	1	1	2	1	1	1	5	7	1	6	3	1	6	3	4
3	2	3		2	1	2	4	4	5	2	4	5	4	6	5	4
1	2	3	2	1	3	2	1	4	5	2	3	3	4	5	7	6
3	2	1	2	3	4	1	1	5	5	2	4	5	1	6	6	5
1	2	4	3	1		1	1	6	5	1	7	2	1	6	5	6
4	1	1	2	3		1	1	5	6	1	6	3	2	7	4	6
4	2	4	3	2	1	3	4	6	5	4	6	3	2	5	3	4
1	2	1	1	1	1	1	1	1	1	1	1	1	1	1	1	1
4	1	1	1	1	1	1	1	2	1	6	1	1	1	1	1	2
3	2	1	1	1	1	1	1	2	1	1	1	1	1	2	1	3
4	2	1	1	1	1	1	1	3	2	2	2	1	1	1	1	2
3	2	1	1	1	1	1	1	2	1	2	1	1	1	1	1	3
4	1	1	1	1	1	1	1	3	2	2	1	1	1	1	1	2
4	2	1	1	1	1	1	1	2	1	3	1	1	1	2	2	2
4	2	1	1	1	1	1	1	3	2	3	2	1	1	1	2	3
4	2	1	1	1	1	1	1	3	1	1	3	1	1	1	1	2
2	2	1	1	1	1	1	1	1	1	3	2	1	1	2	2	3
2	2	1	1	1	1	1	1	1	1	2	1	1	1	1	1	2
3	1	1	1	1	1	1	1	4	4	1	4	1	1	5	4	4
1	1	1	1	1	1	1	1	1	1	1	1	1	1	1	1	2
2	1	1	1	1	1	1	1	2	2	1	2	1	1	1	2	2
2	2	1	1	1	1	1	1	2	1	1	1	1	1	1	2	2
3	2	1	1	1	1	1	1	2	2	4	2	1	2	3	3	2
3	2	1	1	1	1	1	1	2	1	2	1	1	1	1	2	3
1	1	1	1	1	1	1	1	1	1	1	1	1	1	2	1	3
1	1	1	1	1	1	1	1	1	1	1	1	1	2	1	1	4
1	2	1	1	1	1	1	1	1	1	1	1	1	1	1	1	2
2	2	1	1	1	1	1	1	2	7	1	2	1	1	1	2	3
1	1	1	1	1	1	1	1	1	1	7	1	1	1	1	1	2
2	1	3	3	1	1	1	2	5	5	5	4	5	3	5	5	6
2	1	1	1	1	1	1	1	2	2	2	2	1	1	2	2	1
1	1	1	1	1	1	1	1	2	2	1	2	1	1	1	2	2
2	2	1	1	1	1	1	1	1	1	7	1	1	1	1	1	1
1	2	1	1	1	1	1	1	1	1	1	1	1	1	1	1	1
2	1	1	1	1	1	1	1	1	1	6	2	1	1	2	2	3
2	2	1	1	1	1	1	1	1	1	1	1	1	1	7	1	1
3	1	1	1	1	1	1	1	2	7	1	7	1	1	7	4	7
1	1	1	1	1	1	1	1	4	7	1	7	1	1	7	7	7
4	2	1	1	1	1	1	1	4	6	1	5	1	1	5	6	6
3	1	1	1	1	1	1	1	3	7	1	7	1	1	7	3	7
1	2	1	1	1	1	1	1	7	7	1	7	1	1	7	7	7
2	2	1	1	1	1	1	1	7	7	1	7	1	1	7	4	7
1	1	2	1	1	1	3	1	4	7	1	7	1	1	7	5	7
2	1	1	1	1	1	1	1	2	7	1	7	1	1	7	7	7
4	2	1	1	1	1	1	1	7	7	1	7	1	1	7	7	7
2	2	1	1	1	1	1	1	4	7	1	7	1	2	7	6	6
3	1	1	1	1	1	1	1	4	7	1	7	1	1	7	7	7
2	2	1	1	1	1	1	1	7	7	1	7	1	1	7	5	7
3	2	3	3	3	3	4	2	6	2	3	6	2	2	4	7	6
2	1	2	2	1	1	3	1	3	6	2	7	1	1	6	6	7
1	1	1	1	1	1	1	1	1	1	1	2	1	1	7	2	2
1	2	1	1	1	1	1	1	2	2	1	2	1	1	2	2	2
1	1	1	1	1	1	1	1	2	2	2	2	2	2	2	2	2
3	2	1	1	1	1	1	1	1	1	1	1	1	1	1	1	1
2	1	1	1	1	1	2	5	2	2	1	2	1	1	2	2	1
3	1	2	1	1	1	3	1	1	2	6	2	1	1	2	2	3
2	2	1	1	1	1	1	1	2	3	1	3	1	3	3	2	1
2	1	2	3	1	3	3			3	1	7	4	6	2	2	1
1	1	1	1	1	1	1	1	1	1	1	1	1	1	1	1	1
2	1	1	1	1	1	1	1	3	2	2	1	1	1	1	1	1
4	2	1	1	1	1	1	1	2	2	2	2	1	1	1	2	4
2	1	1	1	1	1	1	1	3	5	2	2	2	1	2	2	2
3	1	1	1	1	1	1	1	4	4	2	5	1	2	4	5	6
1	1	1	1	1	1	1	1	6	5	6	5	3	2	4	6	4
2	1	1	1	1	1	1	1	1	3	1	2	1	1	1	1	1
2	1	1	1	1	1	1	1	1	1	1	1	1	1	1	1	1
2	2	1	1	1	1	1	1	1	2	1	1	1	2	1	2	1
3	2	1	1	1	1	1	1	2	2	5	2	2	2	1	1	1
3	1	2	1	3	2	3	3	5	6	3	6	3	4	6	4	1
2	1	1	1	1	1	1	1	3	2	3	5	2	3	3	2	2
1	2	3	1	3	1	1	3	1	1	1	1	1	1	1	4	1
2	2	1	1	1	1	1	1	1	1	1	1	1	1	1	1	1
4	2	1	1	1	1	1	1	3	3	1	3	1	1	2	2	2
2	2	1	1	1	1	1	1	1	1	1	1	1	1	1	1	1
3	1	1	1	1	1	1	1	4	3	2	3	1	1	3	3	3
4	2	1	1	1	1	1	1	3	3	3	1	1	3	1	2	4
2	1	1	1	1	1	1	1	1	1	1	1	1	1	1	1	1
2	2	1	1	1	1	1	1	1	1	1	1	1	1	1	1	1
1	1	1	1	1	1	1	1	4	2	5	1	1	1	2	3	4
1	1	1	1	1	1	1	1	4	3	4	3	1	1	2	3	4
2	1	1	1	1	1	1	1	1	3	7	1	1	1	1	1	1
2	1	1	1	1	1	1	1	1	3	7	1	1	1	1	1	1
3	1	1	1	1	1	1	1	4	5	4	3	4	4	3	3	5
3	2	1	1	1	1	1	1	2	3	7	1	1	1	1	1	1
2	2	1	1	1	1	1	1	1	1	7	1	1	1	1	1	1
1	2	2	3	1	1	3	4	6	5	5	6	1	1	7	6	5
1	1	1	1	1	1	1	1	7	7	1	7	1	1	7	7	7
2	2	1	1	1	1	1	1	7	7	1	3	1	1	7	5	3
3	1	1	1	1	1	1	1	1	1	1	1	1	1	1	1	1
1	1	1	1	1	1	1	1	2	3	1	3	1	1	7	3	3
1	2	1	1	1	1	1	1	2	2	2	2	1	1	7	2	2
3	2	1	1	1	1	1	1	1	1	1	1	1	1	1	1	1
3	1	1	1	1	1	1	1	1	1	1	1	1	1	2	1	1
2	2	1	1	1	1	1	1	1	2	1	2	1	1	2	2	2
4	2	1	1	1	1	1	1	2	1	1	2	1	1	2	2	2
3	2	1	1	1	1	1	1	1	1	1	1	1	1	1	1	1
4	2	1	1	1	1	1	1	2	2	5	3	4	1	2	2	3
4	2	1	1	1	1	1	1	1	1	1	1	1	1	2	1	2
3	2	1	1	1	1	1	1	2	2	2	2	1	1	2	1	2
2	1	1	1	3	1	1	1	4	4	1	3	1	4	4	4	4
2	1	1	1	1	1	1	1	2	2	1	3	1	1	2	3	3
4	2	3	5	6	6	6	4	6	6	4	2	4	4	3	6	6
4	1	1	1	3	1	1	1	7	4	6	3	4	2	2	7	7
2	1	1	1	1	1	1	1	7	6	1	7	2	2	7	6	7
3	2	1	1	1	1	1	1	2	2	1	7	1	1	7	7	7
3	2	1	1	1	1	1	1	7	6	2	7	1	2	6	7	7
2	2	1	1	1	1	1	1	7	7	1	7	1	1	7	7	7
2	2	1	1	1	1	1	1	7	7	1	7	1	1	7	4	7
2	2	1	1	1	1	1	1	2	7	1	7	1	1	7	7	7
1	2	1	1	1	1	1	1	6		1	7	1	1	7	4	7
1	1	1	1	1	1	1	1	7	7	1	7	1	1	7	7	7
1	1	1	1	1	1	1	1	4	7	1	7	1	1	7	5	4
1	2	1	1	1	1	1	1	4	7	1	7	1	1	7	4	5
1	2	1	1	1	1	1	1	7	7	1	7	1	1	7	7	7
3	2	1	1	1	1	1	1	3	7	1	7	1	1	7	7	7
4	2	1	1	1	1	1	1	4	3	2	2	1	1	3	3	5
2	2	1	1	1	1	1	1	3	2	1	3	1	1	2	2	2
2	2	1	1	1	1	1	1	3	7	1	3	1	1	2	2	2
4	2	1	1	1	1	1	1	3	7	1	3	1	1	2	2	2
4	2	1	1	1	1	1	1	1	7	1	1	1	1	1	1	1
1	2	1	1	1	1	1	1	1	1	1	1	1	1	1	1	1
4	1	1	1	1	1	1	1	3	4	3	3	1	1	6	3	5
3	1	1	1	1	1	1	1	1	2	2	1	1	2	1	1	1
2	1	4	1	1	1	1	1	1	1	1	2	2	2	1	1	3
4	2	1	1	1	1	1	1	2	1	1	2	1	1	1	1	1
4	2	1	1	1	1	1	1	3	3	2	1	2	1	1	2	5
1	1	1	1	1	1	1	1	3	2	2	2	1	2	3	4	5
1	1	1	2	1	1	1	1	4	4	2	2	2	1	3	5	6
2	1	1	1	1	1	1	1	1	1	1	2	1	1	1	1	2
2	1	1	1	1	1	1	1	1	1	1	2	1	1	2	1	1
2	1	1	1	1	1	1	1	3	1	1	2	1	1	3	1	1
3	1	1	1	1	1	1	1	2	1	1	1	1	1	2	1	1
4	1	2	1	1	1	1	1	2	1	2	1	1	1	3	1	3
2	1	1	1	1	1	1	1	1	1	2	2	1	1	3	1	1
2	1	1	1	1	1	1	1	2	1	2	3	1	1	1	1	1
1	2	1	1	1	1	1	1	2	2	3	4	1	1	4	2	4
1	1	1	1	1	1	1	1	1	2	2	3	1	1	4	2	2
2	1	1	1	1	1	1	1	2	1	6	2	2	1	4	2	3
2	1	1	1	1	1	1	1	1	2	2	3	1	1	4	2	2
1	2	1	1	1	1	1	1	1	7	2	4	1	1	3	2	2
2	1	1	1	1	1	1	1	2	2	1	3	1	1	3	1	3
3	1	1	1	1	1	1	1	3	3	4	4	2	1	4	3	4
2	2	1	1	1	1	1	1	1	1	1	1	1	1	1	1	1
4	2	1	1	1	1	1	1	2	2	4	1	1	1	5	3	1
2	1	1	1	2	1	1	1	2	2	5	3	2	4	3	2	2
2	2	1	1	1	1	3	1	1	2	1	1	2	2	1	1	1
2	1	1	1	1	1	1	1	1	1	1	1	1	1	1	1	1
2	2	1	1	1	1	1	1	2	2	1	2	1	1	2	6	1
3	2	1	1	1	1	1	1	2	2	1	4	4	4	2	2	2
1	2	1	1	1	1	1	1	1	1	2	1	1	1	1	1	1
1	2	1	1	1	1	1	1	7	7	7	7	7	6	4	6	4
3	1	1	1	1	1	1	1	1	1	1	1	1	1	1	1	1
4	2	1	1	1	1	1	1	7	6	2	1	1	1	1	4	1
4	2	1	1	1	1	1	1	3	3	1	3	3	1	5	4	3
2	2	1	2	5	2	1	5	7	7	6	7	7	7	7	7	7
4	2	1	1	1	1	1	1	1	2	1	1	1	1	1	1	1
3	2	1	1	2	2	3	1	7	5	3	6	7	4	4	5	3
4	2	1	1	1	1	1	1	3	3	2	3	1	2	2	2	4
1	1	1	1	3	1	1	2	2	1	4	1	5	1	1	4	7
1	1	1	1	1	1	1	1	1	3	2	2	1	2	2	3	1
2	1	1	1	1	1	1	1	7	7	1	7	1	1	7	7	7
1	2	1	1	1	1	1	1	1	4	2	6	2	3	5	2	2
4	2	1	1	1	1	1		4	7	4	6	1	1	7	4	7
2	1	1	1	1	1	1	1	4	3	3	3	1	1	3	4	3
3	1	1	1	1	1	1	1	2	1	1	2	1	1	2	2	2
3	1	1	1	1	1	1	1	4	4	4	4	4	4	4	5	6
3	1	1	1	1	1	1	1	2	2	1	3	1	1	2	3	4
2	2	1	1	1	1	1	1	2	2	1	3	1	1	3	3	4
3	2	1	1	1	1	1	1	1	1	1	3	1	1	3	2	1
3	1	1	1	1	1	1	1	3	2	3	4	1	1	3	4	4
3	1	1	1	1	1	1	1	2	1	1	1	1	1	2	2	1
2	1	1	1	1	1	1	1	1	1	1	1	1	1	1	1	1
3	2	1	1	1	1	1	1	4	4	1	4	1	1	1	4	1
3	2	1	1	1	1	1	1	1	1	1	1	1	1	1	1	2
2	1	1	1	1	1	1	1	4	4	4	4	1	1	4	4	4
1	1	1	1	1	1	1	1	1		1	1	1	1	2	1	1
3	1	1		1	1	1	1	1	1	2	2	1	1	2	2	2
1	2	1	1	1	1	1	1	1	1	2	1	1	1	2	1	1
2	1	1	1	1	1	1	1	1	1	1	1	1	1	1	1	1
3	2	1	1	1	1	1	1	1	1	1	1	1	1	1	1	1
2	2	1	1	1	1		1	2	3	5	3	5	5	3	3	5
2	1	1	1	1	1	1	1	1	1	1	1	1	1	2	1	1
2	2	1	1	1	1	1	1	2	3	5	3	4	3	3	3	4
2	1	1	1	1	1	1	1	1	1	1	1	1	1	1	1	1
2	1	1	1	1	1	1	1	2	2	1	2	1	1	2	2	3
2	2	1	1	1	1	1	1	4	5	6	6	6	6	5	5	7
2	2	1	1	1	1	1	1	2	2	2	2	1	2	2	2	3
3	2	1	1	1	1	1	1	1	1	2	1	1	1	1	1	4
1	1	1	1	1	1	1	1	1	1	1	1	1	1	1	1	1
2	2	3	3	1	1	2	1	5	6	4	5	4	4	5	4	4
4	2	1	1	1	1	3	1	4	4	4	6	1	2	4	4	6
4	1	1	1	1	1	1	1	4	4	3	4	1	4	4	4	2
3	1	1	1	1	1	1	1	4	4	3	5	3	1	3	4	6
2	1	2	1	1	1	1	1	3	2	1	3	1	1	3	3	3
3	2	3	3	3	3	3	3	4	4	4	4	4	4	4	4	4
3	2	4	3	4	4	3	4	4	3	4	3	5	4	4	4	4
1	2	1	1	1	1	1	1	6	7	3	5	1	1	5	7	7
1	2	1	1	1	1	1	1	2	2	2	3	2	1	3	3	2
2	2	1	1	1	1	1	1	1	1	5	1	2	5	1	1	1
4	2	1	1	1	1	1	1	2	3	2	2	1	1	2	2	3
4	1	1	1	1	1	1	1	1	7	1	7	1	1	7	1	1
1	1	1	1	1	1	1	1	7	7	1	7	1	1	7	7	7
2	2	1	1	1	1	1	1	7	7	1	7	1	1	7	7	7
1	2	1	1	1	1	1	1	2	2	2	2	1	1	3	3	3
3	2	1	1	1	1	1	1	2	2	2	2	2	2	2	2	2
1	2	1	1	1	1	1	1	1	1	1	1	1	1	1	7	3
1	1	1	1	1	1	1	1	3	2	2	3	2	2	3	3	3
2	2	1	1	1	1	1	1	1	1	1	3	2	4	1	1	2
4	1	1	1	1	1	1	1	3	2	4	5	3	2	4	4	4
3	1	1	1	1	1	1	1	3	2	2	3	1	1	2	1	3
4	1	1	1	1	1	1	1	1	1	2	3	1	2	4	3	4
2	1	1	1	1	1	1	1	2	2	2	3		1	2	2	3
4	2	1	1	1	1	1	1	4	3	3	3	3	2	4	3	5
4	1	1	1	1	1	1	1	4	3	4	5	3	3	3	3	3
2	2	1	1	1	1	1		1	1	1	1	1	1	1	1	1
4	2	1	1	1	1	1	1	1	1	4	6	2	1	6	1	1
4	2	1	1	1	1	1	1	1	1	2	1	2	6	1	1	2
4	1	1	1	1	1	1	1	1	1	1	4	1	1	1	2	5
4	2	1	1	1	1	1	1	2	2	5	4	1	1	4	5	4
2	1	1	1	1	1	1	1	1	1	4	1	1	1	1	1	1
4	1	1	1	1	1	1	1	2	1	7	1	1	1	2	1	1
1	1	1	1	1	1	1	1	1	1	2	2	1	1	1	1	1
2	2	1	1	1	1	1	1	1	1	1	1	1	1	1	1	1
1	2	1	1	1	1	1	1	2	2	1	2	1	1	2	2	2
4	2	1	1	1	1	1	1	3	3	5	3	1	1	7	2	2
2	2	2	2	1	1	1	1	3	3	2	6	3	3	3	3	5
2	2	1	1	1	1	1	1	2	2	2	2	1	1	1	1	1
3	2	1	1	1	1	2	1	3	3	6	2	2	2	2	2	2
1	2	1	1	1	1	1	1	2	2	1	2	1	1	2	2	2
1	2	1	1	1	1	1	1	1	1	2	1	1	1	1	1	1
1	1	1	1	1	1	1	1	3	3	5	4	2	4	3	4	4
4	1	1	1	1	1	1	1	3	2	2	2	1	1	2	3	3
1	2	1	1	1	1	2	1	1	1	6	1	2	2	1	1	2
4	2
4	2	1	1	1	1	1	1	1		1	1	1	1	1	1	1
4	1	1	1	1	1	1	1	1	1	4	3	1	1	1	1	1
4	2	1	1	1	1	1	1	1	1	1	1	1	1	1	1	1
3	1	1	1	1	1	1	1	4	4	2	4	2	2	3	5	4
4	1	1	1	1	1	1	1	1	7	1	1	1	1	7	7	4
4	2	1	1	1	1	1	1	1	1	1	1	1	1	1	1	1
1	1	1	1	2	3	4	5		7	3	6	4	3	6	5	4
2	1	1	1	1	1	1	1	1	1	1	3	1	1	1	1	1
4	1	1	1	1	1	1	1	2	1	2	2	3	1	2	3	4
3	1	1	1	1	1	1	1	2	1	1	1	1	1	1	2	3
4	2	1	1	1	1	1	1	1	1	1	1	1	1	1	1	1
1	2	1	1	1	1	1	1	1	1	1	1	1	1	1	1	1
4	1	1	1	1	1	1	1	1	1	1	1	1	1	1	1	1
1	2	1	1	1	1	1	2	3	4	2	2	1	4	3	3	2
4	2	1	1	1	1	1	1	2	1	1	1	1	1	1	1	2
4	2	1	1	1	1	1	1	6	4	3	5	2	4	5	7	4
2	2	1	1	1	1	1	1	1	1	2	1	1	1	1	1	1
2	2	1	1	1	1	1	1	1	1	2	1	1	1	2	1	1
2	2	1	1	1	1	1	1	1	1	1	1	2	1	1	1	1
2	1	1	1	1	1	1	1	2	1	1	2	1	1	2	2	4
1	2	1	1	1	1	1	1	1	2	1	3	1	1	2	1	2
2	2	1	1	1	1	1	1	1	1	1	1	1	1	1	1	1
2	1	1	1	1	1	1	1	1	2	2	1	2	2	1	1	1
1	1	1	1	1	1	1	1	1	1	1	1	1	1	2	1	1
2	2	1	1	1	1	1	1	1	1	1	1	1	1	1	1	1
4	2	1	1	1	1	1	1	1	2	1	3	2	1	3	2	1
2	1	2	2	2	2	2	2	5	5	3	5	3	3	5	5	5
2	2	1	1	1	1	1	1	2	2	1	2	1	1	2	2	2
2	2	1	1	1	1	1	1	2	2	2	2	2	1	1	1	3
2	1	1	1	1	1	1	1	1	1	1	1	1	1	1	1	1
2	2	1	1	1	1	1	1	3	3	2	3	1	1	2	3	2
2	2	1	1	1	1	1	1	3	3	1	3	1	1	1	4	1
1	1	1	1	1	1	1	1	2	3	3	3	2	2	2	3	3
3	2	1	1	1	1	1	1	7	7	1	7	1	1	7	7	7
1	2	1	1	1	1	1	1	2	2	6	1	2	1	1	2	2
3	2	1	1	1	1	1	1	7	4	4	4	1	1	4	4	4
3	2	1	1	1	1	1	1	1	1	1	1	1	1	1	1	1
3	1	6	6	6	6	5	6	6	6	4	6	6	6	6	6	6
4	1	3	3	3	2	1	1	5	5	3	4	3	2	6	6	6
2	2	1	1	1	1	1	1	1	1	1	1	1	1	2	2	2
3	2	1	1	1	1	1	1	2	2	2	2	1	1	2	2	2
3	2	1	1	1	1	1	1	2	3	3	3	3	2	2	3	3
3	2	6	1	1	1	1	1	3	2	7	2	1	1	2	3	2
2	2	1	1	1	1	1	1	1	1	1	1	1	1	1	1	1
3	2	1	1	1	1	1	1	1	1	1	1	1	1	1	1	1
4	2	1	1	1	1	1	1	2	2	1	1	1	1	7	2	2
4	2	1	1	1	1	1	1	1	1	2	3	1	1	3	2	4
1	2	1	1	1	1	1	1	2	2	2	2	2	2	2	2	3
1	1	1	1	1	1	1	1	1	2	2	1	1	2	1	1	1
1	1	1	1	1	1	1	2	2	4	7	5	7	4	2	7	6
2	2	1	1	1	1	1	1	1	1	1	1	1	7	1	2	3
4	1	1	1	1	1	1	1	4	5	3	4	1	1	7	4	4
1	2	1	1	1	1	1	1	2	1	1	1	1	1	1	1	1
1	1	1	1	1	1	1	1	4	4	3	4	2	4	3	4	6
3	1	1	1	1	1	1	1	1	1	1	1	1	1	7	7	7
3	2	1	1	1	1	1	1	5	1	4	3	1	4	7	1	6
2	2	1	1	1	1	1	1	1	1	1	2	1	2	2	2	2
2	1	1	1	1	1	1	1	6	6	2	6	2	2	6	6	6
2	1	1	1	1	1	1	1	1	1	2	4	1	1	4	1	3
4	1	1	1	1	1	1	1	6	6	2	6	2	2	6	7	7
1	2	1	1	1	1	1	1	2	7	1	1	1	1	1	7	4
2	2	1	1	1	1	1	1	1	1	1	1	1	1	1	1	1
4	2	1	1	1	1	1	1	1	1	1	1	1	1	1	1	1
4	2	1	1	1	1	1	1	1	1	1	3	2	1	3	1	1
4	2	4	2	4	4	4	4	3	2	1	1	1	2	1	1	3
3	2	1	1	1	1	1	1	1	1	1	1	1	1	1	1	1
2	2	1	1	1	1	1	1	7	1	2	2	1	1	2	2	1
1	2	2	1	1	2	1	2	3	5	4	3	5	2	5	4	5
2	2	1	1	1	1	1	1	2	4	2	4	4	4	5	5	5
1	1	2	2	2	2	2	2	3	3	3	2	3	4	4	3	3
2	2	1	1	1	1	1	1	5	5	1	5	1	4	4	5	5
1	2	1	1	1	1	1	1	1	1	1	1	1	1	1	2	2
2	2	1	1	1	1	1	1	2	2	1	2	1	1	2	2	2
1	2	1	1	1	1	1	1	2	2	6	2	1	1	2	2	2
4	1	1	1	1	1	1	1	1	1	1	1	1	1	1	1	1
3	2	1	1	1	1	1	1	2	2	2	4	3	2	2	4	4
2	1	1	1	1	1	1	1	1	1	1	4	1	1	1	1	1
3	1	1	1	1	1	1	1	4	5	6	6	4	2	4	5	7
4	1	1	1	1	1	1	1	5	4	4	6	4	1	4	5	7
3	1	1	1	1	1	1	1	1	1	1	4	1	1	1	1	5
3	1	1	1	1	1	1	1	1	1	1	4	1	1	4	4	4
3	1	1	1	1	1	1	1	4	4	4	5	2	2	3	4	4
3	2	3	4	6	5	1	2	7	4	1	5	7	7	5	7	7
1	2	1	1	1	1	1	1	1	1	2	2	2	2	2	2	1
4	1	1	1	3	1	1	2	7	6	4	6	2	4	4	6	7
3	1	1	1	1	1	1	1	1	1	4	2	1	1	2	3	2
2	1	1	1	1	1	1	1	2	1	1	2	1	1	1	2	2
4	2	1	1	1	1	1	1	7	7	4	4	1	4	4	4	4
4	2	1	1	1	1	1	1	1	1	2	2	1	1	1	1	1
4	2	1	1	1	1	1	1	1	1	1	1	1	1	1	1	1
4	1	1	1	1	1	1	1	1	1	1	1	2	1	2	1	1
1	2	1	1	1	1	1	1	1	2	1	1	1	1	1	2	2
1	1	1	1	1	1	1	1	1	1	2	4	4	1	2	2	2
3	1	1	1	1	1	1	1	1	1	2	2	1	1	1	1	1
1	1	1	1	1	1	1	1	1	1	1	1	1	4	1	1	1
3	2	1	1	1	1	1	1	1	1	1	1	1	1	1	1	1
1	2	1	1	1	1	1	1	4	3	1	7	1	1	1	4	7
2	1	1	1	1	1	1	1	1	1	2	1	1	1	1	1	1
2	2	1	1	1	1	1	1	1	1	6	1	1	1	1	1	1
2	2	1	1	1	1	1	1	4	6	4	5	4	4	5	7	6
2	1	3	1	1	2	4	2	4	6	4	4	4	6	6	7	6
2	2	1	1	1	1	1	1	3	3	3	4	2	2	3	3	4
3	2	1	1	1	1	1	1	2	2	1	2	2	1	2	2	4
2	2	1	1	1	1	1	1	3	3	6	5	5	3	5	4	4
2	1	1	1	1	1	1	1	4	3	2	3	1	1	2	4	1
4	2	1	1	1	1	1	1	1	2	1	2	2	1	1	1	3
3	1	1	1	1	1	1	1	3	1	2	3	1	1	2	3	3
2	2	3	3	5	3	2	1	7	7	1	1	7	4	4	4	4
2	1	1	1	1	1	1	1	1	3	4	4	2		6	5	3
2	2			6			6	7				7
1	1	1	1	1	1	1	1	1	1	1	3	1	1	1	1	1
1	2	1	1	1	1	1	1	5	4	4	3	4	2	3	3	4
3	1	1	1	1	1	1	1	7	6	1	6	2	2	6	6	4
3	2	2	1	4	1	1	1	2	3	4	3	2	2	2	2	3
1	2	1	1	1	1	1	1	1	2	1	1	2	2	1	1	2
3	2	1	1	1	1	1	1	2	1	6	4	1	1	7	2	4
3	2	1	1	1	1	1	1	4	5	5	6	2	2	5	4	5
3	1	1	1	1	1	1	1	2	1	1	3	1	1	2	2	1
2	2	1	1	1	1	1	1	3	1	1	2	1	1	3	3	2
2	1	1	1	1	1	1	1	5	7	2	4	1	1	4	5	4
4	2	1	1	1	1	2	1	7	6	6	7	5	1	5	5	7
1	1	2	1	1	1	1	2	6	5	1	4	1	1	2	5	5
2	2	1	1	1	1	1	1	2	2	1	2	1	1	3	3	3
3	2	1	1	1	1	1	1	4	2	2	3	1	1	3	3	2
4	2	1	1	1	1	1	1	5	5	2	5	1	1	4	5	5
1	1	1	1	1	1	1	1	2	1	1	3	1	1	4	4	2
4	1	1	1	1	1	1	1	5	3	3	3	1	1	3	3	3
4	1	1	1	1	1	1	1	6	4	4	6	1	2	4	5	5
3	2	3	2	5	2	1	4	5	6	5	6	5	4	1	4	6
3	1	1	1	1	1	2	1	3	2	3	4	2	1	2	3	4
4	2	1	1	1	1	1	1	1	4	1	1	1	1	1	3	4
3	2	1	1	1	1	1	1	2	4	1	1	2	1	2	3	4
4	2	1	1	2	1	1	1	4	4	4	2	1	3	1	2	5
4	1	1	1	1	1	1	1	3	3	4	2	2	1	2	2	4
3	1	2	2	1	1	1	2	3	4	3	3	3	2	3	4	6
4	1	1	1	1	1	1	1	3	2	2	2	1	1	2	3	3
3	1	1	1	1	1	1	1	1	1	1	1	1	1	1	1	1
3	2	1	1	1	1	1	1	2	1	1	2	1	1	1	2	3
3	2	1	1	1	1	1	1	2	1	2	1	1	1	2	1	4
4	2	1	1	1	1	1	1	1	1	2	1	1	1	2	1	4
3	1	1	1	1	1	1	1	1	7	1	1	1	1	1	1	1
4	1	1	1	1	1	1	1	1	1	7	1	1	1	1	1	1
3	1	1	1	1	1	1	1	2	1	1	1	1	1	1	1	2
3	1	1	1	1	1	1	1	1	1	1	1	1	1	1	1	1
4	2	1	1	1	1	1	1	1	1	2	4	2	1	1	1	4
1	1	1	1	1	1	1	1	2	1	2	2	1	1	1	2	2
3	1	1	1	1	1	1	1	4	2	4	2	1	1	2	4	4
2	1	1	1	1	1	1	1	1	1	2	4	1	1	3	3	4
2	2	1	1	1	1	1	1	2	2	2	2	1	1	2	1	3
3	1	1	1	1	1	1	1	2	1	2	2	1	1	2	2	2
4	2	1	1	1	1	1	1	3	3	2	2	2	4	2	2	2
4	1	1	1	1	1	1	1	2	2	2	2	2	2	2	2	4
3	1	1	1	1	1	1	1	1	1	1	1	1	1	1	1	1
4	1	1	1	1	1	1	1	2	1	1	1	1	1	1	1	2
4	2	1	1	1	1	1	1	2	2	1	2	1	1	2	2	2
3	2	1	1	1	1	1	1	2	2	1	2	1	1	2	2	2
3	1	1	1	1	1	1	1	2	2	1	2	1	1	2	2	2
3	2	1	1	1	1	1	1	2	2	1	2	1	1	2	2	2
4	1	1	1	1	1	1	1	3	3	2	3	1	1	3	3	3
3	2	1	1	1	1	1	1	1	1	2	1	1	1	1	1	1
1	2	1	1	1	1	1	1	2	2	1	2	1	1	2	2	2
4	1	1	1	1	1	1	1	2	1	2	1	1	1	1	2	2
2	2	1	1	1	1	1	1	1	1	2	1	1	1	1	1	2
3	2	1	1	1	1	1	1	1	1	6	1	1	1	1	1	4
3	2	1	1	1	1	1	1	7	7	1		1	1	7		1
4	2	1	1	1	1	1	1	1	1	2	2	1	1	1	2	4
3	2	1	1	1	1	1	5	4	6	6	7	1	1	5	3	7
1	2	1	1	1	1	1	1	1	1	1	1	1	1	1	1	1
3	2	1	1	1	1	1	1	1	1	1	1	1	1	1	1	1
3	2	1	1	1	1	1	1	1	1	1	1	1	1	1	1	1
2	2	1	1	1	1	1	1	2	7	2	1	1	1	1	1	1
2	2	1	1	1	1	1	1	1	1	7	1	1	1	4	1	1
2	2	1	1	1	1	1	1	1	1	1	1	1	1	1	1	1
1	2	1	1	1	1	1	1	7	2	1	1	1	1	1	1	2
4	1	1	1	1	1	1	1	1	2	2	2	2	2	2	1	1
1	2	1	1	1	1	1	1		1	1	1	1	1	1	1	1
2	2	1	1	1	1	1	1	3	2	2	2	2	1	2	1	1
3	1	1	1	1	1	1	1	4	3	6	3	4	4	3	4	4
2	2	1	1	1	1	1	1	1	1	1	1	1	1	1	1	1
2	2	1	1	1	1	1	1	1	1	1	1	1	1	1	1	1
3	1	1	1	1	1	1	1	4	7	7	1	1	1	1	4	2
3	1	1	1	1	1	1	1	1	7	1	1	1	1	3	2	1
2	2	1	1	1	1	1	1	2	2	1	3	1	1	3	2	2
3	1	1	1	1	1	1	1	2	1	1	2	1	1	1	1	2
2	1	1	1	1	1	1	1	2	2	2	2	1	1	2	2	2
1	2	1	1	1	1	1	1	3	3	1	2	1	1	2	2	2
2	1	1	1	1	1	1	1	2	2	1	2	1	1	2	2	2
2	2	1	1	1	1	1	5	2	7	1	2	1	1	2	2	2
4	2	1	1	1	1	1	1	2	2	2	2	2	1	2	2	2
4	1	1	1	1	1	1	1	6	5	3	5	2	4	4	5	6
3	2	1	1	1	1	1	1	1	2	4	2	2	2	2	2	3
2	1	1	1	1	1	1	1	1	1	1	1	1	1	1	1	2
2	2	1	1	1	1	1	1	2	3	2	2	2	3	2	2	2
2	2	1	1	1	1	1	1	3	3	1	3	1	1	3	3	3
1	2	1	3	1	1	3	1	1	4	1	7	4	4	4	4	1
3	2	1	1	1	1	1	1	1	2	2	1	2	2	5	2
3	2	1	1	1	1	1	1	1	1	1	1	1	1	2	2	2
4	1	1	1	1	1	1	1	5	5	3	5	2	2	5	5	5
3	2	1	1	1	1	1	1	1	1	1	2	1	1	2	1	2
4	2	1	1	1	1	1	1	3	3	2	3	1	1	3	3	3
4	1	1	1	1	1	1	1	1	1	6	2	1	1	1	2	2
3	2	1	1	1	1	1	1	1	1	2	2	1	1	1	1	3
2	2	1	1	1	1	1	1	1	1	2	2	1	1	2	2	3
4	1	1	1	1	1	1	1	4	2	2	1	1	1	1	3	3
3	2	1	1	1	1	1	1	3	3	2	3	2	2	2	3	3
3	1	1	1	1	1	1	1	1	1	2	1	1	1	1	1	1
4	2	1	1	1	1	1	1	1	1	6	1	1	1	1	1	1
4	2	1	1	1	1	1	1	3	3	2	1	1	1	1	1	3
3	2	1	1	1	1	1	1	2	1	2	2	1	1	2	2	2
4	2	1	1	1	1	1	1	3	3	5	1	2	1	1	2	2
4	1	1	1	1	1	1	1	3	3	1	2	1	1	5	4	4
4	2	1	1	1	1	1	1	3	2	3	2	1	1	1	1	2
1	2	1	1	1	1	1	1	2	2	4	1	1	1	1	1	1
4	2	1	1	1	1	1	1	1	1	1	1	1	1	1	1	1
4	2	1	1	1	1	1	1	1		1	1	1		1	1	1
1	1	1	1	1	1	1	1	2	1	1	1	1	1	1	2	1
1	2	1	1	1	1	1	1	1	1	2	2	1	1	1	1	1
1	1	1	1	1	1	1	1	1	1	1	1	1	1	1	1	1
2	1	1	1	1	1	1	1	1	1	1	1	1	1	1	1	1
1	2	1	1	1	1	1	1	1	1	1	1	1	1	1	1	1
4	2	1	1	1	1	1	1	1	1	1	1	1	1	2	1	1
3	2	1	1	1	1	1	1	1	2	1	1	1	1	1	1	1
1	1	1	1	3	1	1	1	1	1	1	1	1	1	1	1	1
2	2	1	1	1	1	1	1	1	1	1	1	1	1	1	1	1
3	1	1	1	1	1	1	1	2	2	2	2	2	2	2	2	2
1	2	1	1	1	1	1	1	1	1	2	2	1	1	1	1	1
1	1	1	1	1	1	1	1	1	1	1	1	1	1	1	1	1
1	2	4	4	6	2	1	3	2	3	5	5	3	6	1	3	4
2	2	1	3	1	1	3	1	4	4	1	1	1	2	2	3	2
1	1	1	1	1	1	1	1	2	1	5	1	1	1	1	1	1
1	1	1	1	1	1	1	1	2	1	5	2	1	1	2	2	2
1	1	1	1	1	1	1	1	1	1	1	1	1	1	1	1	1
2	1	1	1	1	1	1	1	2	1	1	2	1	1	2	2	2
3	2	4	3	1	2	1	1	1	4	1	1	1	2	1	1	1
3	1	1	1	1	1	1	1	4	4	4	4	4	4	5	4	3
2	1	1	1	1	1	1	1	1	1	1	1	1	1	1	1	2
2	1	1	1	3	1	1	1	3	5	6	6	3	3	6	7	5
1	2	1	1	1	1	1	1	2	4	3	5	1	1	4	4	3
1	2	1	1	1	1	1	1	2	2	6	2	2	1	2	2	4
2	1	1	1	1	1	3	1	4	4	3	5	4	4	4	4	3
4	2	1	1	1	1	1	1	2	1	1	1	1	1	1	1	2
3	2	1	1	1	1	1	1	2	2	1	1	1	1	1	1	3
1	2	1	1	1	1	1	1	1	2	1	2	1	1	1	2	1
1	1	1	1	1	1	1	1	2	2	4	5	1	2	2	4	5
4	2	3	1	1	1	1	1	1	1	4	1	1	1	1	4	1
4	1	1	1	3	1	1	3	4	1	4	2	5	1	1	4	1
4	1	1	1	1	1	1	1	1	1	1	5	2	1	1	3	5
1	2	1	1	1	1	1	1	1	1	1	1	1	3	1	1	1
1	2	6	6	6	6	6	4	4	5	4	4	6	7	6	6	7
1	1	1	1	1	1	1	1	1	2	1	4	1	1	1	1	1
1	1	1	1	1	1	1	1	1	3	1	1	3	5	1	1	1
4	2	1	1	1	1	1	1	2	1	2	1	1	1	1	1	3
1	1	1	1	1	1	1	1	1	1	1	1	1	1	1	1	2
1	2	1	1	1		1	1	1	2	1	2	2	2	1	1	1
1	2	1	1	1	1	1	1	2	3	1	2	2	3	2	3	3
1	1	1	1	1	1	1	1	1	3	2	4	1	1	2	1	1
1	2	1	1	1	1	1	1	3	3	4	4	2	3	4	3	5
2	1	1	1	1	1	1	1	3	3	1	3	1	1	3	3	3
2	1	1	1	1	1	1	1	4	4	5	5	3	3	6	5	4
2	2	3	1	1	1	1	1	7	4	1	7	3	3	6	2	6
1	2	1	1	1	1	1	1	1	3	3	2	1	1	2	2	2
3	2	1	1	1	1	1	1	4	4	1	1	1	1	1	1	1
2	2	1	1	1	1	1	1	5	3	6	5	3	1	3	2	5
1	1	1	1	1	1	1	1	3	1	4	4	1	1	3	3	2
3	2	1	1	1	1	1	1	4	2	3	7	5	6	4	6	4
1	1	1	1	1	1	1	1	4	3	3	6	2	4	5	4	4
1	1	1	1	1	1	1	1	3	2	1	5	2	3	5	2	2
1	2	1	1	1	1	1	1	1	2	2	4	2	2	4	2	3
2	2	1	1	1	1	1	1	3	3	2	5	1	1	3	4	3
2	1	1	1	1	1	1	1	2	2	1	1	1	1	1	1	1
1	1	1	1	1	1	1	1	1	3	6	4	4	5	4	3	4
3	2	1	4	4	3	3	3	6	3	5	6	3	3	6	6	3
3	1	1	2	2	1	1	1	3	4	4	5	3	2	6	3	4
1	2	1	1	1	1	2	2	6	6	3	4	3	3	6	6	4
2	2	1	1	3	3	3	1	6	5	3	7	2	5	5	5	5
3	1	1	1	3	3	1	2	5	6	2	7	4	3	6	6	5
1	1	2	1	1	2	2	1	3	3	2	6	2	4	6	6	4
3	1	1	1	1	2	2	1	6	6	3	6	2	1	5	6	6
1	2	1	1	1	4	4	3	4	4	4	6	2	5	4	4	4
3	2	1	1	3	2	2	1	6	3	5	5	3	5	5	5	2
4	1	1	1	2	1	1	1	7	4	3	6	2	1	4	6	6
1	2	5	6	6	5	5	6	1	3	6	2	7	7	3	5	4
2	1	1	1	2	3	1	1	6	7	3	6	2	1	4	6	5
4	1	1	1	1	1	1	1	1	2	1	2	1	1	3	1	4
4	2	1	1	1	1	1	1	6	6	1	7	1	1	1	1	3
4	1	1	1	1	1	1	1	1	1	1	1	1	1	1	1	1
4	2	1	1	1	1	1	1	4	4	1	4	1	1	1	3	6
4	2	1	1	1	1	1	1	1	1	1	1	1	1	1	2	2
4	2	1	1	1	1	1	1	3	1	1	4	1	1	1	1	1
4	2	1	1	1	1	1	1	4	4	4	3	1	1	4	2	2
4	2	1	1	1	1	1	1	7	7	1	7	1		7	7	7
4	2	1	1	1	1	1	1	1	1	2	1	1	1	1	1	1
1	1	1	1	1	1	1	1	1	2	2	3	1	2	3	3	5
4	1	1	1	1	1	1	1	1	1	1	2	1	1	1	1	1
4	1	1	1	1	1	1	1	1	1	1	1	1	1	3	2	1
4	2	1	1	1	1	1	1	3	3	1	4	1	1	3	3	3
3	2	1	1	1	1	1	1	1	1	1	1	1	1	1	1	1
4	1	1	1	1	1	1	1	1	2	4	1	1	5	1	4	5
4	2	1	1	1	1	1	1	7	7	1	7	1	1	7	7	7
4	1	1	1	1	1	1	1	1	1	1	1	1	1	1	1	4
4	1	1	1	1	1	1	1	1	1	1	1	1	1	1	1	1
4	2	1	1	1	1	1	1	2	2	1	2	1	1	1	1	1
4	2	1	1	1	1	1	1	2	1	1	1	1	1	1	1	1
4	1	1	1	1	1	1	1	1	7	1	1	1	1	1	1	2
3	1	1	1	1	1	1	1	2	2	1	1	1	1	1	1	1
2	2	1	1	1	1	1	1	1	1	1	1	1	1	1	1	1
4	2	1	1	1	1	1	1	2	2	2	2	1	1	2	2	3
3	1	1	1	1	1	1	1	1	1	1	1	1	1	1	1	1
4	1	1	1	1	1	1	1	2	2	2	3	2	1	1	2	3
4	2	1	1	1	1	1	1	4	4	3	2	2	1	2	4	4
4	2	1	1	1	1	1	1	3	3	2	3	2	1	3	4	2
4	2	1	1	1	1	1	1	2	2	2	3	1	1	2	2	2
4	1	1	1	1	1	1	1	3	2	4	3	1	1	3	4	4
4	1	1	1	1	1	1	1	2	2	1	6	1	1	3	3	2
3	2	1	1	1	1	1	1	3	1	4	3	1	1	4	2	2
4	2	1	1	1	1	1	1	4	4	1	2	1	2	4	2	2
4	1	1	1	1	1	1	1	3	3	4	3	1	1	2	2	3
3	1	1	1	1	1	1	1	1	2	4	2	1	1	2	2	2
3	1	1	1	1	1	1	1	1	3	5	2	1	1	4	3	2
4	2	1	1	1	1	1	1	2	3	4	4	2	1	3	4	4
4	1	1	1	1	1	1	1	1	2	4	2	1	1	3	2	2
3	2	1	1	1	1	1	1	1	2	6	2	1	1	2	2	1
3	1	1	1	1	1	1	1	1	1	1	1	1	1	1	1	1
1	2	1	1	1	1	1	1	1	2	1	1	1	7	1	1	1
4	1	1	1	1	1	1	1	1	2	3	4	1	1	7	7	4
1	2	1	1	1	1	1	1	2	2	1	2	1	4	2	2	2
4	2	1	1	1	1	1	1	5	6	1	4	1	1	3	3	3
3	2	1	1	1	1	1	1	3	5	1	5	1	2	6	4	4
3	1	1	1	1	1	1	1	5	4	2	6	1	2	6	4	4
4	1	1	1	1	1	1	1	2	2	4	3	1	1	2	3	3
1	2	1	1	1	1	1	1	2	2	1	1	1	1	2	2	3
1	1	1	1	1	1	1	1	1	2	1	6	6	1	1	2	2
3	1	1	1	1	1	1	1	1	1	1	4	1	1	4	3	1
3	2	1	1	1	1	1	1	2	2	2	3	1	1	3	2	6
2	1	1	1	1	1	1	1	3	2	1	4	1	1	3	4	7
3	1	1	1	1	1	1	1	1	1	1	1	1	1	1	1	1
1	1	1	1	1	1	1	1	1	1	1	1	1	1	1	1	1
3	1	1	1	1	1	1	1	4	2	2	3	1	1	3	4	4
2	1	1	1	1	1	1	1	4	4	1	4	1	1	7	2	3
2	1	1	1	1	1	1	1	1	1	1	1	1	1	1	1	1
3	2	1	1	1	1	1	1	4	4	2	5	4	1	4	4	4
3	1	1	1	1	1	1	1	4	4	4	4	1	1	3	4	1
3	2	1	1	1	1	1	1	1	1	1	1	1	1	7	1	1
4	1	1	1	1	1	1	1	2	1	2	2	1	1	2	2	2
2	2	1	1	1	1	1	1	2	2	1	3	1	1	3	2	2
3	1	1	1	1	1	1	1	2	3	1	4	2	2	3	3	3
4	1	1	1	1	1	1	1	4	4	3	4	2	1	3	4	3
3	2	1	1	1	1	1	1	2	2	1	3	1	1	3	3	3
1	2	1	1	1	1	1	1	2	2	1	2	1	1	2	2	3
3	1	1	1	1	1	1	1	3	3	1	3	1	1	3	3	3
1	2	1	1	1	1	1	1	1	2	1	2	1	1	1	2	2
1	1	1	1	1	1	1	1	2	2	1	2	1	1	2	2	2
2	2	1	1	1	1	1	1	3	4	2	4	3	2	3	2	3
3	2	1	1	1	1	1	1	3	3	2	3	1	1	3	3	3
1	2	1	1	1	1	1	1	1	1	3	5	1	1	1	7	6
1	2	1	1	1	1	1	1	1	1	7	1	1	1	1	1	7
3	2	1	1	1	1	1	1	2	2	4	3	1	1	3	3	5
4	2	1	1	1	1	1	1	7	7	1	7	1	1	7	7	7
2	2	1	1	1	1	1	1	2	2	3	3	1	1	2	2	2
1	2	1	1	1	1	1	1	6	6	1	7	1	1	7	7	7
4	1	1	1	1	1	1	1	7	7	1	7	1	1	7	7	7
2	2	1	1	1	1	1	1	4	4	4	5	1	1	7	7	7
2	1	1	1	1	1	1	1	4	4	1	4	1	1	4	7	7
1	2	1	1	1	1	1	1	4	4	1	7	1	1	4	7	7
4	2	1	1	2	1	1	1	6	4	4	4	4	4	3	2	5
3	2	1	1	1	1	1	1	4	3	1	1	1	1	1	1	2
1	2	1	1	1	1	1	1	1	1	1	1	1	1	1	1	3
4	2	1	1	1	1	1	1	2	3	1	3	1	1	2	2	3
2	2	1	1	1	1	1	1	2	4	4	6	4	3	3	5	5
4	2	3	3	3	3	3	3	4	4	4	5	6	6	4	4	5
2	2	1	1	1	1	1	1	3	4	3	7	5	5	6	6	4
4	2	1	1	1	1	1	1	2	2	1	1	1	1	2	2	2
1	2	1	1	1	1	1	1	2	2	2	2	1	1	2	3	2
1	1	1	1	1	1	1	1	4	5	5	6	5	4	2	3	5
1	2	1	1	1	1	1	1	1	1	1	1	1	1	1	1	1
1	2	1	1	1	1	1	1	2	2	2	2	2	1	1	2	2
1	2	1	1	1	1	1	1	3	2	1	2	1	2	1	1	1
1	1	1	1	1	1	1	1	3	2	1	1	1	1	1	4	1
1	1	1	1	1	1	1	1	1	1	2	1	1	1	1	1	1
2	1	1	1	1	1	1	1	1	1	1	1	1	1	1	1	1
1	1	1	1	1	1	1	1	1	1	2	2	1	2	2	1	2
3	2	1	1	1	1	1	1	2	2	1	2	1	1	2	1	1
4	1	3	3	1	1	1	1	4	7	2	5	3	1	4	2	6
3	2	1	1	1	1	1	1	4	5	6	4	5	2	4	5	5
2	1	1	1	1	1	1	1	4	5	3	4	2	2	4	3	4
1	2	1	1	1	1	1	1	2	2	1	4	1	1	3	2	2
4	2	1	1	1	1	1	1	1	2	2	4	2	2	2	2	2
4	1	1	1	1	1	1	1	4	4	6	5	4	3	4	4	6
1	1	1	1	1	1	1	1	1	1	1	1	1	1	1	1	2
1	1	1	1	1	1	1	1	3	4	2	3	2	2	3	3	3
1	2	1	1	1	1	1	1	2	2	2	3	1	1	2	2	1
3	1	1	1	1	1	1	1	1	1	1	4	1	1	1	2	3
4	2	1	1	1	1	1	1	1	1	1	1	1	1	1	1	1
3	1	1	1	1	1	1	1	2	1	2	1	1	1	2	1	3
3	2	1	1	1	1	1	1	3	2	2	2	2	1	1	3	4
1	2	1	1	1	1	1	1	1	1	1	1	1	1	1	1	1
1	2	1	1	1	1	1	1	1	1	1	1	1	1	1	1	1
1	1	1	1	1	1	1	1	3	3	2	4	2	3	3	3	1
2	1	1	1	1	1	1	1	2	1	4	2	1	1	1	2	2
3	2	1	1	1	1	1	1	1	2	4	3	1	1	7	3	2
2	2	1	1	1	1	1	1	2	4	5	3	3	5	1	3	1
4	1	1	1	1	1	1	1	3	3	7	1	4	2	6	3	3
2	1	1	1	1	1	1	1	2	2	6	2	3	3	5	3	3
4	1	1	1	1	1	1	1	3	4	4	4	2	3	3	3	5
2	2	4	4	5	4	3	4	5	6	3	5	2	6	5	6	6
1	2	2	1	1	1	1	1	3	3	2	3	5	2	6	3	3
1	2	5	5	5	5	5	3	6	6	2	6	6	6	5	6	6
2	1	1	1	1	1	1	1	1	1	1	1	1	1	7	1	1
2	2	1	1	2	1	1	1	1	1	7	1	1	1	6	1	1
1	1	2	4	3	4	5	5	6	7	1	6	1	7	5	6	6
4	1	1	1	1	1	1	1	3	3	5	6	3	2	6	3	3
4	2	2	3	4	2	3	2	6	6	3	4	3	2	6	5	6
3	2	1	1	1	1	1	1	1	1	1	1	1	1	1	1	2
4	2	1	1	1	1	1	1	3	3	1	2	1	5	2	2	4
3	2	1	1	1	1	1	1	1	1	2	4	2	4	2	1	1
4	2	1	1	1	1	1	1	2	2	2	2	2	1	1	2	2
4	2	1	1	1	1	1	1	5	5	2	5	1	1	4	6	6
4	2	1	1	1	1	1	1	1	1	1	7	1	1	7	7	7
1	1	1	1	1	1	1	1	3	3	7	1	1	1	1	4
3	1	1	1	1	1	1	1	1	6	1	2	2	1	7	3	3
3	2	1	1	1	1	1	1	2	2	1	2	1	1	2	2	1
1	1	1	1	1	1	1	1	1	1	1	1	1	1	1	1	1
1	1	1	1	1	1	1	1	1	1	1	1	1	1	1	1	1
4	1	1	1	1	1	1	1	1	1	4	2	2	2	1	1	2
2	2	1	1	1	1	1	1	1	1	1	1	1	1	1	1	3
3	1	1	1	1	1	1	1	2	1	1	2	1	1	1	2	2
3	2	1	1	1	1	1	1	2	1	4	4	1	1	3	2	4
2	2	1	1	1	1	1	1	1	3	4	1	1	1	3	2	2
4	1	1	1	2	1	1	1	2	6	3	1	1	1	7	2	4
2	1	1	1	1	1	1	1	1	6	2	1	2	1	4	2	1
4	1	1	1	1	1	1	1	2	1	2	1	1	1	3	3	2
2	1	1	1	1	1	1	1	4	4	4	5	2	1	7	1	1
3	2	1	1	1	1	1	1	3	4	4	7	6	6	5	5	4
2	1	1	1	1	1	1	1	1	4	1	2	1	2	1	2	2
3	1	1	1	1	1	1	1	1	1	1	3	1	1	1	1	1
2	2	1	1	1	1	1	1	3	6	5	5	2	1	2	3	2
1	2	1	1	1	1	1	1	1	3	2	1	2	1	5	2	3
3	1	1	1	1	1	1	1	3	2	5	2	1	2	2	2	2
2	1	1	1	1	1	1	1	1	1	1	1	1	1	1	1	4
3	2	1	1	1	1	1	1	2	1	6	2	7	4	2	2	2
3	2	1	1	1	1	1	1	1	1	6	1	1	1	1	1	1
1	2	1	1	1	1	1	3	3	3	5	4	4	6	5	4	4
2	1	1	1	1	1	1	1	1	1	1	1	1	1	1	1	1
3	2	1	1	1	1	1	1	2	2	1	2	1	1	2	2	2
3	1	1	1	1	1	1	1	2	2	1	2	1	1	2	3	3
1	1	1	1	2	1	1	1	3	3	2	3	1	3	2	3	3
2	1	1	1	1	1	1	1	2	2	1	2	1	1	1	2	2
2	1	1	1	1	1	1	1	1	1	1	1	1	1	1	1	1
1	2	1	1	1	1	1	1	1	1	1	1	1	1	1	1	1
2	2	1	1	1	1	1	1	4	4	5	5	3	4	4	5	5
4	2	2	2	2	1	1	2	4	4	3	3	2	3	3	3	3
4	2	2	2	2	1	1	2	5	5	3	2	1	3	1	2	2
4	1	1	1	1	1	1	1	3	3	2	3	1	1	2	2	3
2	1	3	2	6	1	1	3	6	3	7	3	6	4	1	6	7
1	1	1	1	3	1	1	1	1	3	1	4	5	7	4	4	2
3	1	3	5	6	3	6	6	1	7	3	7	4	7	4	6	7
3	1	1	1	1	1	1	1	1	2	1	4	1	1	4	4	4
3	2	1	1	1	1	1	1	2	2	6	2	2	2	1	2	2
3	1	1	1	1	1	1	1	1	1	7	1	1	1	7	2	2
1	2	1	1	1		1	1	1	1	1	1	1	1	1	2	1
2	2	1	1	1	1	1	1	2	2	6	1	2	2	6	1	2
4	2	3	3	3	3	3	2	6	6	7	7	6	6	2	4	4
1	1	1	1	1	1	1	1	1	2	1	2	2	1	1	4	2
1	1	1	1	1	1	1	1	7	7	1	1	1	2	6	2	1
1	2	1	1	1	1	1	1	7	7	1	7	1	1	2	2	1
4	1	1	1	1	1	1	1	2	2	1	3	1	1	2	2	2
3	2	1	1	1	1	1	1	2	2	1	2	1	1	2	2	2
4	2	1	1	1	1	1	1	1	1	1	2	1	1	1	1	1
2	2	1	1	1	1	1	1	1	1	1	1	1	1	1	1	1
3	2	1	1	1	1	1	1	2	7	1	2	1	1	2	2	2
1	2	1	1	1	1	1	1	3	3	1	1	1	1	3	5	1
1	2	1	1	1	1	1	1	2	1	3	1	2	1	1	1	1
1	1	1	1	1	1	1	1	1	1	6	1	1	6	1	2	2
1	1	1	1	1	1	1	1	3	2	1	2	1	1	1	7	1
3	1	1	1	1	1	1	1	2	2	1	2	1	1	1	2	2
1	2	1	1	1	1	1	1		2	2	1	1	1	1	1	1
1	1	1	1	1	1	1	1	1	1	3	3	2	1	1	1	1
1	2	1	1	1	1	1	1	1	1	4	3	1	2	1	1	3
3	2	1	1	1	1	1	1	1	1	1	3	1	1	1	1	1
1	1	1	1	1	1	1	1	7	7	1	7	1	1	7	7	7
1	1	1	1	1	1	1	1	1	1	1	1	1	1	1	1	1
1	1	1	1	1	1	1	1	1	1	1	1	1	1	1	2	1
1	2	1	1	1	1	1	1	1	1	4	2	2	3	1	1	1
3	1	1	1	1	1	1	1	1	1	1	1	1	1	1	1	1
4	1	1	1	1	1	1	1	2	1	2	2	1	1	1	1	2
3	1	1	1	1	1	1	1	1	4	1	1	4	1	7	7	7
4	1	1	1	1	1	1	1	1	3	3	4	2	2	3	3	5
4	2	2	1	1	1	1	2	3	4	2	3	2	1	5	3	4
2	1	1	1	1	1	1	1	4	4	3	3	2	3	4	4	6
3	2	1	1	1	1	1	1	4	4	5	5	2	1	5	5	6
4	2	1	1	1	1	1	1	1	1	1	4	2	2	1	1	1
1	2	1	1	1	1	1	1	1	2	1	2	1	2	1	1	1
2	1	1	1	1	1	1	1	2	2	2	4	2	2	5	2	2
1	2	1	1	1	1	1	1	5	5	4	5	3	2	5	4	6
1	2	1	1	1	1	1	1	1	1	1	3	2	2	3	2	2
1	2	1	1	1	1	1	1	3	2	5	2	2	1	2	2	3
2	2	1	1	1	1	1	1	1	2	4	2	3	2	2	2	4
1	2	1	1	1	1	1	1	1	2	5	3	2	2	2	3	4
1	2	1	1	1	1	1	1	3	1	5	2	3	2	3	2	4
3	1	1	1	1	1	1	1	4	4	4	4	2	2	4	4	4
3	2	1	1	1	1	1	1	1	2	2	2	2	2	1	1	1
2	1	1	1	1	1	1	1	1	2	1	2	1	1	1	1	1
3	2	1	1	1	1	1	1	2	1	2	2	2	1	1	3	4
3	2	1	1	1	1	1	1	3	2	2	2	2	2	2	3	3
4	1	1	1	1	1	1	1	1	2	2	2	2	2	2	1	3
1	2	1	1	1	1	1	1	1	1	2	1	2	2	1	1	2
1	1	1	1	1	1	1	1	4	4	2	4	2	2	4	4	4
2	2	1	1	1	1	1	1	7	6	2	7	1	1	7	7	3
4	2	1	1	1	1	1	1	6	7	1	6	2	2	6	6	6
1	1	1	1	1	1	1	1	1	3	1	5	1	1	1	1	1
3	2	1	1	1	1	1	1	3	3	2	3	2	2	3	3	3
2	1	2	1	1	1	1	1		6	2	2	2	1	1	6	6
1	2	1		1	1	1	1	2	2	2	3	1	1	1	2	5
3	2	1	1	1		1	1	2	2	2	2	2	1	3	2	3
2	1	3	5	4	2	3	5	2	4	2	4	3	4	3	3	1
4	1	1	1	1	1	1	1	4	6	4	5	2	2	5	6	6
1	2	1	1	1	1	1	1	2	2	1	1	1	1	2	2	3
1	1	1	1	1	1	1	1	1	2	2	6	1	1	2	2	3
3	2	1	1	1	1	1	1	4	5	3	4	1	2	4	4	6
2	2	1	1	1	1	1	1	2	2	2	2	1	1	2	3	3
4	1	1	1	2	1	1	1	7	6	1	6	1	3	3	2	3
1	1	1	1	1	1	1	1	1	1	1	1	1	1	1	1	1
4	2	1	1	1	1	1	1	2	1	1	1	1	1	1	1	1
2	2	2	1	2	1	1	1	3	3	3	4	2	2	4	4	3
1	1	1	1	2	1	1	1	1	4	2	1	3	6	1	1	4
1	1	1	1	1	1	1	1	2	1	1	2	1	1	2	1	4
4	2	2	3	3	1	1	3	3	2	2	4	2	4	4	4	5
2	2	1	1	1	1	1	1	1	1	1	1	1	1	1	1	4
2	2	1	1	1	1	1	1	1	1	1	1	1	1	1	1	1
1	2	1	1	1	1	1	1	2	2	1	2	1	1	1	1	2
2	2	1	1	1	1	1	1	1	1	1	1	1	1	1	1	1
3	1	1	1	1	1	1	1	3	2	1	4	1	2	1	1	4
2	2	1	1	1	1	1	1	4	4	1	1	1	1	1	4	4
4	1	1	1	1	1	1	1	1	1	1	5	2	4	2	1	4
2	2	5	5	5	5	4	1	1	4	4	6	3	2	7	3	7
2	2	1	1	1	1	1	1	1	1	1	1	1	7	1	1	1
4	2	1	1	1	1	1	1	1	1	1	1	1	1	1	1	1
2	2	3	1	3	1	1	3	5	4	4	5	2	3	5	6	2
3	2	1	1	1	1	1	1	1	1	1	1	1	1	1	1	1
3	2	1	1	4	1	1	3	2	5	6	6	4	6	5	5	6
2	1	1	1	1	1	1	1	2	1	1	1	1	1	1	1	1
3	2	1	1	1	1	1	1	1	1	1	1	1	1	1	1	1
2	2	1	1	1	1	1	1	3	1	1	1	1	1	1	1	1
2	1	1	1	1	1	1	1	1	1	1	2	1	1	1	1	2
1	2	1	1	1	1	1	1	1	1	3	3	2	2	1	1	3
2	2	1	1	1	1	1	1	3	3	5	2	2	6	2	4	4
2	2	1	1	1	1	1	1	1	2	4	4	4	2	3	3	4
1	2	1	1	1	1	1	1	1	1	1	1	1	1	1	1	1
2	2	1	1	1	1	1	1	2	4	4	6	2	1	7	5	2
3	1	1	1	1	1	1	1	3	6	4	2	2	1	3	3	2
4	1	1	1	1	1	1	1	3	3	6	1	4	4	4	4	4
4	2	1	1	1	1	1	1	2	2	2	2	1	1	2	2	3
2	2	1	1	1	1	1	1	2		3	3	2	2	3	3	3
4	2	1	1	1	1	1	1	7	4	4	4	1	1	4	4	4
4	1	1	1	1	1	1	1	3	3	5	4	4	2	3	3	3
4	1	1	1	1	1	1	1	2	3	3	4	3	2	3	3	3
4	1	1	1	1	1	1	1	3	7	4	1	1	1	2	4	3
4	1	1	1	1	1	1	1	1	1	3	2	1	2	1	1	2
2	2	1	1	1	1	1	1	1	1	1	1	1	1		1	1
2	2	1	1	1	1	1	1	1	1	4	2	1	1	1	1	1
3	2	1	1	1	1	1	1	2	1	1	2	1	1	1	1	2
2	1	3	3	3	3	3	3	4	4	4	3	5	5	3	3	3
4	2	1	1	1	1	1	1	7	7	1	4	3	1	4	4	4
2	2	1	1	1	1	1	1	1	3	1	5	3	3	1	3	3
2	1	1	1	1	1	1	1	6	6	2	6	2	2	6	6	6
2	2	1	1	1	1	1	1	1	1	1	1	1	1	1	1	1
1	2	1	1	1	1	1	1	1	2	1	3	1	2	2	3	2
2	1	1	1	1	1	1	1	3	3	3	4	4	6	5	3	3
3	1	1	1	1	1	1	1	1	1	1	1	1	1	1	1	1
1	1	1	1	1	1	1	1	1	1	1	1	1	1	1	1	1
4	2	1	1	1	1	1	1	1	1	1	1	1	1	1	1	1
3	2	1	1	2	1	1	1	1	1	1	4	3	1	1	1	1
1	1	1	1	1	1	1	1	2	4	4	6	5	4	2	2	2
1	2	1	1	1	1	1	1	2	2	1	2	1	5	1	2	2
1	2	1	1	1	1	1	1	4	2	1	4	1	6	1	2	2
3	2	1	1	1	1	1	1	4	4	4	4	4	4	4	3	4
3	2	1	1	1	1	1	1	6	5	3	5	1	1	4	5	5
4	2	1	1	1	1	1	1	1	1	3	5	3	1	3	3	1
3	2	1	1	1	1	1	1	1	1	1	1	1	1	1	1	1
3	2	1	1	1	1	1	1	1	1	1	1	1	1	1	1	1
3	2	1	1	1	1	1	1	1	1	7	4	1	1	1	1	4
3	1	1	1	1	1	1	1	7	7	1	7	1	1	7	7	7
3	1	1	1	1	1	1	1	3	3	2	5	1	1	2	3	4
3	2	1	1	1	1	1	1	3	3	1	4	1	1	3	3	3
4	2	1	1	1	1	1		2	2	1	2	1	1	7	7	2
1	2	1	1	1	1	1	1	1	1	2	1	1	1	1	1	1
2	2	1	1	1	1	1	1	1	1	1	1	1	1	7	2	1
4	2	1	1	1	1	1	1	5	4	4	3	1	1	3	3	2
2	1	1	1	1	1	1	1	1	1	1	1	1	1	1	1	1
4	2	1	1	1	1	1	1	1	1	1	7	5	5	7	7	7
1	1	1	1	1	1	1	1	3	1	1	1	1	2	3	2	3
3	1	1	1	1	1	1	1	2	2	1	2	1	1	6	4	4
1	2	1	1	1	1	1	1	2	2	4	1	4	2	1	1	1
2	2	1	1	1	1	1	1	1	4	4	2	1	1	1	4	4
1	2	1	1	1	1	1	1	1	3	1	2	1	1	1	2	1
3	1	1	1	1	1	1	1	2	2	6	2	1	1	2	2	2
1	1	1	1	1	1	1	1	4	4	4	6	3	2	4	5	4
3	2	1	1	1	1	1	2	5	3	1	2	1	1	2	2	1
2	1	1	1	1	1	1	1	2	2	3	3	1	1	1	3	2
3	2	1	1	1	1	1	1	3	2	1	2	1	1	2	3	2
1	2	2	2	1	1	1	2	2	1	3	3	1	4	3	3	4
4	2	1	1	1	1	1	1	3	2	2	2	1	1	3	3	2
3	1	1	1	1	1	1	1	2	2	2	3	1	1	3	3	4
2	2	1	1	1	1	1	1	2	2	1	4	1	1	4	3	4
4	2	1	1	1	1	1	1	4	3	3	5	2	3	3	4	6
3	1	1	1	1	1	1	1	4	5	4	6	3	3	4	5	6
2	2	1	1	1	1	1	1	3	3	1	2	1	1	2	3	3
3	1	1	1	1	1	1	1	2	2	2	2	1	1	2	2	3
2	1	1	1	1	1	1	1	1	1	1	1	1	1	1	1	1
4	2	1	2	1	1	1	1	3	2	5	3	2	1	2	2	3
1	1	1	1	1	1	1	1	4	5	4	6	3	4	6	4	3
2	2	1	1	1	1	1	1	3	2	1	5	1	2	6	2	7
1	2	5	5	6	3	3	6	4	5	7	1	7	7	2	3	4
2	2	1	1	1	1	1	1	2	2	1	3	1	1	2	2	2
4	1	1	1	2	1	2	3	7	4	4	5	4	4	7	7	7
2	1	1	1	1	1	1	1	2	2	6	2	1	1	2	2	2
3	2	1	1	1	1	1	1	1	2	2	2	1	1	1	1	1
1	2	1	1	1	1	1	1	2	2	1	7	6	1	7	7	7
4	1	1	1	1	1	1	1	4	4	3	7	1	1	7	4	4
3	1	1	1	1	1	1	1	1	1	1	2	1	1	1	2	2
2	2	1	1	1	1	1	1	2	2	2	2	1	1	6	2	2
1	1	1	1	1	1	1	1	1	1	1	2	1	1	2	2	4
1	2	1	1	1	1	1	1	1	1	1	2	1	2	1	1	1
2	2	1	1	1	1	1	1	2	1	2	2	1	1	1	1	1
1	2	1	1	1	1	1	1	1	1	2	3	1	1	1	2	2
1	1	1	1	1	1	1	1	1	1	1	1	1	1	1	1	4
1	2	1	1	1	1	1	1	2	2	2	4	4	3	2	3	6
2	2	1	1	1	1	1	1	1	1	7	1	1	1	2	1	1
3	2	1	1	1	1	1	1	2	3	4	4	1	2	3	3	2
2	2	1	1	1	1	1	1	1	1	1	1	1	1	1	1	1
1	2	1	1	1	1	1	1	1	2	1	1	1	1	1	1	1
3	2	1	1	1	1	1	1	3	4	3	3	1	2	7	4	4
3	2	1	1	1	1	1	1	5	5	3	6	5	4	4	4	5
3	1	1	1	1	1	1	1	4	5	3	4	2	2	6	5	5
3	2	1	1	1	1	1	1	3	3	2	3	1	2	3	3	4
2	1	1	1	1	1	1	1	3	3	2	4	1	2	3	5	4
3	1	1	1	1	1	1	1	2	1	2	3	2	3	3	3	3
3	1	1	1	1	1	1	1	4	4	5	4	2	3	3	4	3
3	2	1	1	1	1	1	1	3	2	6	3	3	2	3	2	4
3	2	1	1	1	1	1	1	4	3	3	3	2	2	3	3	4
2	1	1	1	1	1	1	1	2	3	3	3	1	2	3	3	3
4	2	1	1	1	1	1	1	4	4	4	4	2	2	3	3	3
4	1	1	1	1	1	1	1	1	1	1	1	1	1	1	1	1
3	1	1	1	1	1	1	1	7	7	1	7	1	1	7	7	7
3	1	1	1	1	1	1	1	4	7	1	7	1	1	7	4	4
2	2		1	1	1	1	1	1	1	1	1	1	1	7	1	1
2	2	1	1	1	1	1	1	2	2	2	2	1	1	7	3	2
3	1	1	1	1	1	1	1	7	7	1	7	1	1	7	7	7
3	1	1	1	1	1	1	1	7	7	1	1	1	1	7	7	7
3	1	1	1	1	1	1	1	7	7	1	7	1	1	7	7	7
3	1	1	1	1	1	1	1	7	1	1	1	1	1	7	7	4
3	1	1	1	1	1	1	1	7	1	1	4	1	1	7	4	1
2	2	1	1	1	1	1	1	1	1	1	1	2	1	2	2	2
1	1	1	1	1	1	1	1	1	1	1	1	1	1	1	1	2
4	2	1	1	1	1	1	1	2	3	4	2	3	3	2	2	2
2	1	1	1	1	1	1	1	1	1	1	1	1	1	1	1	1
2	1	1	1	1	1	1	1	1	1	1	1	1	1	1	1	2
2	2	1	1	1	1	1	1	1	1	1	1	1	1	1	2	1
2	1	1	1	2	1	1	1	4	6	2	5	5	3	4	5	4
1	2	1	1	1	1	1	1	1	1	1	1	1	1	1	1	2
1	2	1	1	1	1	1	1	1	1	1	2	1	1	1	1	1
1	2	1	1	1	1	1	1	1	2	1	2	1	1	1	2	6
1	1	1	1	1	1	1	1	1	1	1	2	1	1	2	1	3
4	1	1	1	1	1	1	1	1	1	7	1	1		1	1	7
4	2	6	4	5	3	1	4	3	4	1	3	4	5	2	2	2
4	2	1	1	1	1	1	1	4	4	4	7	1	1	4	7	4
3	2	1	1	1	1	1	1	2	1	1	2	1	1	1	1	2
2	2	1	1	1	1	1	1	5	2	4	3	2	1	2	3	2
4	2	1	1	1	1	1	1	4	4	3	4	3	3	2	5	5
2	2	1	1	1	1	1	1	4	4	4	3	1	1	1	4	4
3	2	2	2	3	3	3	4	6	7	2	6	2	2	2	6	5
1	2	1	1	1	1	1	1	2	1	1	1	1	1	2	2	2
4	1	1			1	1	1	3	3	1	2	1	1	2	2	3
4	1		1	1	1	1	1	3	2	2	2		2	3	3	5
2	2	1	1	1	1	1	1	1	1	1	1	1	1	1	1	1
1	2	1	1	1	1	1	1	1	1	1	1	1	1	1	1	2
2	2	1	1	1	1	1	1	2	7	6	1	1	1	1	1	1
1	1	4	1	1	1	1	1	4	4	4	3	1	1	7	7	4
3	1	1	1	1	1	1	1	6	6	2	6	2	2	6	6	6
3	1	1		1	1	1	1		3	1		1	1	3	3	4
4	2	1	1	1	1	1	1	3	3	5	3	2	2	4	3	4
4	2	1	1	1	1	1	1	1	1	1	1	1	1	1	1	1
2	2	1	1	1	1	1	1	3	3	2	4	1	1	3	4	4
2	1	1	1	1	1	1	1	3	3	1	3	1	1	3	3	3
1	1	1	1	1	1	1	1	2	2	1	2	1	1	2	2	3
1	2	1	1	1	1	1	1	2	2	1	2	2	2	3	3	3
3	2	1	1	1	1	1	1	1	2	2	1	1	1	2	3	4
1	1	1	1	1	1	1	1	1	1	1	1	2	1	1	1	1
2	1	1	1	1	1	1	1	3	3	1	3	1	1	4	4	4
4	1	1	1	1	1	1	1	1	2	1	2	1	1	2	2	2
1	2	1	1	1	1	1	1	2	2	1	2	1	1	3	3	3
2	1	1	1	1	1	1	1	3	3	1	1	1	1	2	2	2
1	1	1	1	1	1	1	1	2	2	3	1	1	2	2	2	2
2	2	1	1	1	1	1	1	3	3	2	2	1	1	2	3	4
4	2	1	1	1	1	1	1	5	4	1	2	1	1	4	4	4
2	2	1	1	2	1	1	2	6	6	2	6	3	3	5	5	5
2	2	3	3	2	1	1	1	2	3	2	5	1	1	2	4	4
1	2	1	1	1	1	1	1	3	3	2	4	2	2	3	3	3
1	2	1	1	1	1	1	1	4	3	5	3	4	2	3	3	3
3	2	1	1	1	1	1	1	2	1	1	4	1	1	2	2	3
3	1	1	1	5	1	1	1	2	4	2	7	2	3	7	4	6
4	1	1	1	1	1	1	1	3	2	2	3	1	1	2	4	2
2	1	1	1	1	1	1	1	2	2	1	3	1	1	3	3	2
2	2	1	1	1	1	1	1	1	1	1	1	1	1	1	1	1
2	1	1	1	1	1	1	1	2	2	6	2	1	1	7	2	2
1	2	1	1	1	1	1	1	2	2	1	2	1	1	7	7	7
1	2	2	2	2	2	2	2	5	5	3	5	3	3	5	5	5
3	1	1	1	1	1	1	1	2	2	1	7	1	1	7	3	4
2	2	1	1	1	1	1	1	2	3	5	3	1	1	4	3	5
2	2	1	1	1	1	1	1	2	3	4	3	3	3	2	3	3
3	2	1	1	1	1	1	1	4	3	2	4	1	2	3	3	3
2	2	1	1	1	1	1	1	4	4	3	4	3	3	4	4	4
2	1	1	1	1	1	1	1	3	3	3	4	2	3	2	3	4
3	2	1	1	1	1	1	1	2	3	4	3	3	3	3	3	4
2	1	2	1	1	1	1	1	3	3	3	3	2	3	3	3	4
1	2	1	1	1	1	1	1	3	4	4	3	2	2	2	3	4
1	1	1	1	1	1	1	1	2	2	3	2	2	2	2	3	3
4	2	1	1	1	1	1	1	3	4	3	3	2	3	2	3	4
2	2	1	1	1	1	1	1	3	3	4	3	3	3	2	3	3
2	1	1	1	1	1	1	1	2	2	2	2	1	3	3	2	2
4	2	1	1	1	1	1	1	2	2	3	3	3	3	4	2	2
4	1	1	1	1	1	1	1	6	6	2	6	1	1	4	5	6
4	2	1	1	1	1	1	1	1	1	7	1	1	1	1	1	7
3	2	1	1	1	1	1	1	1	1	1	7	1	1	7	1	7
3	2	1	1	1	1	1	1	4	4	4	4	1	1	4	2	2
2	2	1	1	1	1	1	1	1	1	1	4	1	1	1	1	1
2	2	1	1	1	1	1	1	1	1	1	1	1	1	1	1	1
1	2	1	1	1	1	1	1	1	1	1	1	1	1	1	1	1
4	1	1	1	1	1	1	1	4	4	1	4	4	1	7	4	4
1	2	1	1	1	1	1	1	1	2	1	1	1	4	1	2	1
1	2	1	1	1	1	1	1	1	1	1	1	1	1	1	1	1
1	2	1	1	1	1	1	1	1	1	1	1	1	1	1	2	1
1	2	1	1	1	1	1	1	1	1	1	1	1	1	4	4	3
1	1	1	1	1	1	1	1	1	1	1	1	1	1	1	2	1
3	1	1	1	1	1	1	1	3	4	5	6	4	4	3	4	5
1	2	1	1	1	1	1	1	1	1	1	1	1	1	1	1	1
1	1	1	1	1	1	1	1	2	1	4	1	1	1	2	2	1
3	1	1	1	1	1	1	1	1	1	5	1	1	1	3	3	3
3	1	1	1	1	1	1	1	4	1	4	2	1	1	1	4	4
3	2	1	1	1	1	1	1	2	2	1	2	1	2	1	2	1
1	1	1	1	1	1	1	1	1	1	7	1	1	1	1	1	3
1	2	1	1	1	1	1	1	3	2	2	1	2	1	1	2	2
1	1	1	1	1	1	1	1	1	1	1	1	1	1	1	1	1
2	2	1	1	1	1	1	1	1	2	1	2	1	2	1	2	1
1	2	1	1	1	1	1	1	1	2	1	2	1	2	1	1	2
1	1	1	1	1	1	1	1	1	2	1	2	2	3	1	1	2
3	1	1	1	1	1	1	1	3	4	2	5	1	1	4	3	6
1	2	1	1	1	1	1	1	7	7	1	7	1	1	7	7	7
3	2	1	1	1	1	1	1	1	1	1	2	1	1	2	2	2
3	2	1	1	1	1	1	1	1	1	3	1	1	1	1	1	2
1	1	1	1	1	1	1	2	4	3	3	4	1	6	2	5	1
1	2	5	5	6	1	3	3	3	5	6	3	5	5	1	3	4
3	1	1	1	1	1	1	1	2	2	4	4	1	1	6	4	2
1	2	1	1	1	1	1	1	1	1	1	1	1	1	1	3	1
1	2	1	1	2	1	1	1	1	3	3	7	4	3	7	7	4
1	2	5	5	3	4	2	4	5	6	4	4	4	6	5	6	3
1	2	1	1	1	1	1	1	4	4	2	4	2	2	3	3	4
3	1	1	1	1	1	1	1	3	3	2	6	1	3	5	6	7
2	1	1	1	1	1	1	1	1	1	2	3	2	1	2	2	2
2	2	1	1	1	1	1	1	2	2	1	5	2	2	2	4	5
3	2	1	1	1	1	1	1	7	7	1	7	1	1	7	7	7
1	2	1	1	1	1	1	1	4	4	5	4	2	2	3	3	5
2	1	1	1	1	1	1	1	4	4	2	4	3	1	3	4	3
2	2	1	1	1	1	1	1	3	3	2	3	1	1	1	3	5
1	1	1	1	1	1	1	1	3	2	6	2	1	2	1	2	4
1	2	2	1	1	2	1	2	5	5	2	4	3	5	4	5	6
2	2	1	1	1	1	1	1	1	1	2	2	1	1	7	1	3
3	2	1	1	1	1	1	1	1	1	1	4	1	1	1	1	4
2	1	1	1	1	1	1	1	4	3	1	4	2	3	6	4	5
3	1	2	1	1	1	1	1	3	3	3	4	4	2	3	4	5
2	2	1	1	1	1	1	1	3	2	5	5	2	2	6	3	4
4	2	1	1	1	1	1	1	3	3	1	7	7	1	1	1	1
3	2	1	1	1	1	1	1	1	2	2	1	1	1	2	2	2
3	2	1	1	1	1	1	1	1	1	1	1	1	1	7	7	7
4	1	1	1	1	1	1	1	2	2	1	2	1	1	2	2	2
4	2	1	1	1	1	1	1	1	1	2	5	1	2	1	1	1
2	2	1	1	1	1	1	1	2	2	1	2	1	1	2	2	2
1	1	1	1	1	1	1	1	1	2	2	4	2	1	4	3	1
2	1	1	1	1	1	1	1	1	1	1	1	1	1	1	1	1
1	1	1	1	1	1	1	1	1	1	1	1	1	1	1	1	1
3	1	1	1	1	1	1	1	2	2	2	3	2	2	3	3	3
3	1	1	1	1	1	1	1	2	2	2	4	1	1	1	1	3
2	1	1	1	1	1	1	1	2	2	1	2	1	1	4	3	2
4	1	1	1	1	1	1	1	1	3	1	1	1	1	1	1	2
4	1
2	2	1	1	1	1	1	1	3	1	2	1	1	2	2	2	3
2	2	1	1	1	1	1	1	1	1	1	1	1	7	1	1	1
2	2	1	1	1	1	1	1	1	1	1	1	1	1	1	1	1
3	1	1	1	1	1	1	1	1	1	1	1	1	1	1	1	3
2	1	1	1	1	1	1	1	2	2	1	2	1	1	2	2	2
2	2	3	3	3	3	3	3	7	4	3	4	3	3	5	5	5
4	2	1	1	1	1	1	1	2	1	1	2	1	1	1	2	1
4	2	1	1	1	1	1	1	2	2	1	6	2	2	4	2	6
3	1	1	1	1	1	1	1	1	3	4	3	1	6	2	2	1
2	2	1	1	1	1	1	1	1	1	1	1	1	1	1	1	1
1	1	1	1	1	1	1	1	1	1	4	7	4	4	4	7	1
1	1	1	1	1	1	1	1	1	1	2	2	1	1	1	1	1
2	2	1	1	1	1	1	1	2	3	5	2	2	1	3	3	3
4	2	1	1	1	1	1	1	3	4	4	4	3	2	3	3	3
1	1	1	1	1	1	1	1	4	4	5	3	2	3	3	3	3
4	2	1	1	1	1	1	1	2	2	5	1	2	2	3	2	2
4	2	1	1	1	1	1	1	1	1	6	3	1	1	1	2	2
1	2	1	1	1	1	1	1	1	2	5	2	2	1	1	1	1
1	1	1	1	1	1	1	1	2	2	5	3	2	3	2	3	2
1	2	1	1	1	1	1	1	1	2	1	1	2	4	1	1	2
1	2	1	1	1	1	1	1	1	1	1	1	1	1	1	1	1
1	2	1	1	1	1	1	1	1	1	4	1	1	1	1	1	1
1	2	1	1	1	1	1	1	2	2	1	2	1	1	1	1	1
1	2	2	3	1	1	1	1	4	3	2	3	1	1	4	4	3
1	2	1	1	1	1	1	1	1	1	1	1	1	1	2	2	2
1	2	1	1	1	1	1	1	1	1	6	1	6	6	1	1	1
4	2	1	1	1	1	1	1	2	2	2	4	1	1	3	3	3
2	1	1	1	1	1	1	1	1	1	2	2	2	1	1	1	1
2	1	1	1	1	1	1	1	2	2	1	2	1	1	1	1	1
2	1	1	1	1	1	1	1	7	3	2	2	1	1	1	2	1
3	1	1	1	1	1	1	1	2	7	7	1	1	1	1	1	1
3	1	1	1	1	1	1	1	1	2	1	2	1	1	1	1	1
3	2	1	1	1	1	1	1	2	2	1	2	1	1	2	2	1
2	1	1	1	1	1	1	1	2	2	6	2	1	1	2	2	2
2	1	1	1	1	1	1	1	2	2	6	2	1	1	2	2	2
2	2	1	1	1	1	1	1	2	2	2	3	1	1	1	2	2
1	1	1	1	1	1	1	1	3	2	1	2	1	1	1	2	2
2	1	1	1	1	1	1	1	3	2	1	2	1	1	2	2	2
2	2	2	1	4		2	2		6	5	6	5	4	4	4	3
1	1
3	1	1	1	2	1	1	2	3	2	2	2	1	3	2	2	3
2	1	1	1	1	1	1	1	2	2	2	3	1	2	2	2	2
1	2	1	1	2	1	1	1	3	2	2	2	1	3	2	3	1
[truncated: 509 more rows]

## Sheet: Clinical sample
agegroup	gender	INQ1	INQ2	INQ3	INQ4	INQ5	INQ6	INQ7_reversed	INQ8_reversed	INQ10_reversed	INQ13_reversed	INQ14_reversed	INQ15_reversed
4	1	6	6	5	6	6	6	6	6	6	6	2	6
4	2	1	1	1	1	1	1	1	3	1	3	5	4
1	2	5	4	5	3	2	4	4	6	5	3	6	7
2	1	1	1	1	1	1	1	3	4	5	4	4	5
1	1	5	5	6	5	3	6	2	6	6	4	5	6
4	2	4	4	5	1	5	5	3	3	3	3	3	3
3	1	2	1	1	1	1	1	1	6	1	2	2	1
3	1	1	1	2	1	1	2	2	3	2	3	4	3
1	1	5	3	2	1	1	5	3	5	4	2	5	6
2	1	2	2	6	3	2	2	3	5	6	5	3	6
3	1	1	2	5	1	4	5	7	4	1	1	4	3
4	2	2	2	2	1	1	2	4	4	1	3	1	4
4	2	5	4	5	1	1	1	5	6	1	1	3	4
3	1	2	3	3	1	1	2	2	2	1	1	2	1
3	2	1	1	1	1	1	1	1	4	1	1	1	1
1	2	5	6	7	5	1	4	1	1	1	1	2	1
2	2	7	7	7	7	6	7	1	3	3	2	2	1
3	2	1	1	1	1	2	5	2	6	5	3	4	6
1	2	3	5	7	4	2	6	2	6	6	3	5	4
2	2	4	4	4	1	1	5	3	5	5	5	6	4
2	2	2	2	2	1	1	4	1	3	4	3	4	4
1	2	5	3	5	1	5	5	4	5	6	6	4	3
1	2	4	4	3	2	4	4	4	5	2	2	2	3
4	2	6	6	6	4	2	6	5	7	4	3	2	2
1	2	1	1	3	1	1	4	1	1	1	2	3	3
4	2	1	1	4	1	1	3	3	4	5	2	4	4
1	1	2	2	1	1	2	2	5	6	5	5	5	3
3	1	4	4	5	2	2	5	1	6	3	4	4	6
3	2	1	1	1	1	1	1	1	1	1	1	2	1
3	1	2	2	2	1	1	3	2	3	1	1	1	1
3	2	1	1	5	1	2	2	2	4	4	3	3	3
2	2	2	2	4	1	1	2	4	5	5	4	6	3
4	2	7	6	6	6	7	6	7	7	5	7	6	7
2	2	1	1	1	1	1	2	4	4	1	1	2	2
2	1	1	1	6	1	1	2	5	6	6	1	2	6
2	1	3	2	3	1	1	4	4	4	4	5	7	5
2	2	6	5	7	6	7	3	7	7	6	5	7	6
4	2	4	3	1	1	1	3	3	2	1	1	3	1
1	2	4	3	2	2	1	3	1	5	6	1	2	1
2	1	6	5	7	5	3	3	4	4	2	3	4	1
2	2	5	4	5	1	4	5	4	6	2	2	4	1
3	2	2	2	4	1	1	4	3	3	3	2	3	1
4	2	4	4	5	4	3	3	4	5	4	3	5	5
2	2	3	3	4	1	1	2	1	3	1	1	2	1
2	1	1	1	1	1	1	1	2	4	1	1	5	6
1	1	2	2	3	2	1	2	3	4	3	2	4	5
3	2	4	3	4	2	1	3	1	5	1	2	2	3
3	1	2	2	3	1	1	2	1	3	6	5	6	4
3	2	5	6	5	5	2	4	4	7	5	4	6	6
1	2	3	3	7	1	1	6	1	6	1	3	6	7
1	2	2	3	4	1	1	2	2	5	2	2	3	6
2	2	3	3	3	1	1	2	1	3	3	1	2	2
2	2	6	4	4	3	3	6	4	6	6	6	6	6
2	1	4	4	5	2	2	5	5	7	5	5	7	6
3	2	2	2	6	4	1	2	1	4	1	2	2	5
4	1	7	4	7	1	1	5	3	7	3	3	7	7
3	2	2	1	2	2	1	3	2	4	3	4	5	1
2	1	1	1	2	1	1	1	1	6	1	3	5	4
4	2	5	4	6	4	2	6	2	4	4	1	1	1
4	1	1	1	4	1	1	3	1	5	5	5	5	5
4	1	4	5	6	4	5	6	6	6	6	6	6	6
4	2	3	3	4	2	1	2	5	7	5	5	6	7
1	2	4	3	6	3	4	2	5		4	4	6	5
2	1	1	1	3	1	1	3	4	6	5	2	5	6
3	1	3	5	1	1	5	5	1	2	1	1	1	1
3	1	6	5	6	5	1	4	3	2	4	4	2	6
2	1	1	1	6	3	2	3	7	5	5	7	7	6
3	1	1	1	4	1	1	1	3	4	3	2	5	4
	1	4	4	4	4	4	1	6	7	6	7	7	7
2	2	5	5	5	6	3	6	1	1	1	2	2	4
1	1	7	7	7	7	7	7	2	7	3	3	5	7
4	2	5	4	5	4	3	7	3	5	3	1	3	4
2	1	1	1	5	1	1	4	1	4	2	4	6	7
1	2	4	3	7	4	1	4	6	7	5	6	7	7
1	2	6	6	6	7	6	6	3	6	2	4	4	4
3	1	2	2	2	2	1	1	3	5	3	5	5	6
2	2	1	1	2	1	1	4	1		2	4	3	6
3	1	6	6	7	6	5	6	6	2	7	6	7	6
1	1	1	1	3	1	1	2	6	4	3	2	4	7
3	2	1	1	1	1	1	1			5	7	7	6
1	2	7	7	7	7	6	7	6	7	6	3	7	7
3	2	6	6	6	5	2	4	4	1	6	4	2	5
3	2	6	6	6	5	2	4	4	1	6	4	2	5
	1	4	5	5	2	1	7	1	4	3	1	3	1
1	1	4	1	1	1	1	1	1	3	3	2	3	4
3	2	2	3	6	3	2	7	2	5	1	2	3	6
4	1	4	3	4		3	5	7	5	1	7	7	4
4	1	5	5	7	7	4	7	7	7	1	5	7	7
		2	6	7	2	1	7	1	3	6	5	1	7
1	2	7	7	7	7	6	7	6	7	7	7	5	4
4	2	6	6	7	4	4	6	4	6	4	7	7	6
1	1	1	1	1	1	2	1	3	6	4	1	1	4
2	2	4	4	6	2	4	5	3	3	1	1	4	3
3	1	1	1	1	1	1	1	1	6	1	7	7	7
2	2	4	7	7	6	7	6	1	6	7	3	5	4
2	2	1	1	6	6	4	7	7	3	7	3	5	7
4	1	1	1	1	1	1	1	7	7	7	5	7	7
2	2	1	1	3	1	1	6	1	6	4	4	6	7
1	1	4	3	5	5	6	6	5	5	4	4	5	2
3	1	6	6	7	5	2	5	3	5	3	2	2	4
4	1	1	1	1	1	4	1	7		2	7	7	7
4	1	2	2	3	2	1	4	3	2	2	2	2	4
3	2	7	2	7	4	1	7	1	4	1	2	3	2
3	1	4	1	4	2	2	4	4	7	4	4	7	7
4	2	1	1	1	1	1	3	7	7	4	4	2	7
3	2	1	1	1	1	1	4	4	2	7	4	5	2
1	2	5	5	7	4	6	7	4	6	6	3	2	7
1	2	3	3	3	1	1	3	3	6	3	4	4	5
3	2	4	1	1	2	6	1	1	1	1	1	1	6
2	1	3	2	6	2	2	5	3	7	4	3	7	7
3	1	1	1	1	1	1	1	1	1	1	1	1	3
4	2	6	6	6	4	4	7	1	6	4	1	7	7
2	1	1	1	2	1	1	2	3	2	3	1	2	2
1	1	4	2	3	2	3	4	3	5	6	6	6	5
4	2	1	1	1	1	1	1	1	1	1	1	1	1
3	1	6	6	7	6	6	6	5	2	4	6	6	6
2	1	1	1	3	1	2	4	6	5	1	1	2	3
1	1	7	4	7	6	6	7	3	7	5	2	4	4
3	1	3	2	5	3	2	6	1	3	2	2	1	2
2	1	1	1	6	6	1	6	1	1	2	2	3	6
3	2	2	1	2	2	1	3	2	4	3	4	5	1
4	1	2	1	4	2	1	4	3	4	4	3	5	5
1	1	6	3	6	4	4	5	1	5	1	1	2	6
2	1	6	5	7	5	3	3	4	4	2	3	4	1
3	2	2	2	4	1	1	4	3	3	3	2	3	1
1	1	2	2	3	2	1	2	3	4	3	2	4	5
3	1	2	2	3	1	1	2	1	3	6	5	6	4
2	2	3	3	4	2	2	4	2	5	5	4	5	3
1	2	2	2	4	4	2	5	4	6	3	6	6	7
1	2	3	1	2	1	1	1	3	4	6	5	3	5
2	2	5	4	5	1	4	5	4	6	2	2	4	1
4	2	4	4	5	4	3	3	4	5	4	3	5	5
2	2	3	3	4	1	1	2	1	3	1	1	2	1
2	1	1	1	1	1	1	1	2	4	1	1	5	6
3	2	4	3	4	2	1	3	1	5	1	2	2	3
3	2	5	6	5	5	2	4	4	7	5	4	6	6
1	2	3	3	7	1	1	6	1	6	1	3	6	7
1	2	2	3	4	1	1	2	2	5	2	2	3	6
2	2	3	3	3	1	1	2	1	3	3	1	2	2
2	2	6	4	4	3	3	6	4	6	6	6	6	6
2	1	4	4	5	2	2	5	5	7	5	5	7	6
3	2	2	2	6	4	1	2	1	4	1	2	2	5
4	1	7	4	7	1	1	5	3	7	3	3	7	7
2	1	1	1	2	1	1	1	1	6	1	3	5	4
4	2	5	4	6	4	2	6	2	4	4	1	1	1
4	1	1	1	4	1	1	3	1	5	5	5	5	5
4	1	4	5	6	4	5	6	6	6	6	6	6	6
4	2	3	3	4	2	1	2	5	7	5	5	6	7
1	2	4	3	6	3	4	2	5		4	4	6	5
2	1	1	1	3	1	1	3	4	6	5	2	5	6
4	2	1	1	1	1	1	1	7	7	7	7	7	7
4	2	6	6	6	6	6	6	6	6	1	2	4	6
1	1	4	3	2	2	2	5	4	6	6	4	7	6
4	2	3	2	3	1	2	2	3	5	7	7	7	5
1	2	2	2	5	1	1	2	4	5	3	2	4	5
1	1	4	4	5	3	2	6	2	5	3	4	5	3
3	1	2	1	5	1	1	5	3	7	4	4	6	6
4	2	1	1	4	1	1	1	2	2	1	2	4	3
2	2	4	4	4	2	1	4	4	6	3	3	6	6
2	2	4	4	6	3	1	6	6	6	5	5	4	4
1	1	6	6	6	6	5	7	5	5	4	4	6	6
1	1	4	4	3	3	1	3	1	4	1	2	3	2
1	1	3	5	5	2	2	5	2	5	2	3	4	3
1	2	3	2	4	1	1	3	3	6	3	3	5	5
2	2	3	3	4	2	3	6	2	6	6	3	6	5
2	2	4	3	4	5	1	6	1	2	2	1	3	2
1	1	1	1	4	1	1	4	2	4	1	2	2	2
1	2	3	3	7	1	1	5	7	7	1	1	5	3
4	2	4	4	4	6	2	4	3	6	5	3	2	2
1	1	1	7	6	3	1	6	1	3	1	1	7	3
4	2	2	1	5	3	1	1	4	6	3	4	7	7
4	2	3	1	3	1	1	2	1	4	3	1	4	4
1	2	4	3	3	2	3	3	2	4	3	3	5	6
3	2	1	1	3	1	2	2	3	4	3	3	4	3
4	1	1	1	1	1	1	1	2	3	4	1	1	1
4	2	4	3	4	2	1	2	3	7	5	1	7	2
3	2	2	1	3	1	1	3	1	3	3	2	2	1
1	2	7	7	7	7	5	7	3	4	4	3	4	6
2	2	4	3	3	2	4	3	3	3	5	6	5	2
4	1	4	4	1	4	5	5	2	4	3	4	4	5
2	2	3	4	6	5	6	3	5	6	5	6	5	7
4	1	4	6	6	5	5	6	3	4	4	2	5	6
2	2	2	3	3	2	2	4	4	6	4	2	6	3
1	2	2	4	5	1	2	5	2	5	4	3	4	6
4	1	1	1	1	1	1	3	3	6	1	1	4	1

## Sheet: Mixed1
agegroup	gender	sample	INQ1	INQ2	INQ3	INQ4	INQ5	INQ6	INQ7_reversed	INQ8_reversed	INQ10_reversed	INQ13_reversed	INQ14_reversed	INQ15_reversed
4	1	1	6	6	5	6	6	6	6	6	6	6	2	6
4	2	1	1	1	1	1	1	1	1	3	1	3	5	4
1	2	1	5	4	5	3	2	4	4	6	5	3	6	7
2	1	1	1	1	1	1	1	1	3	4	5	4	4	5
1	1	1	5	5	6	5	3	6	2	6	6	4	5	6
4	2	1	4	4	5	1	5	5	3	3	3	3	3	3
3	1	1	2	1	1	1	1	1	1	6	1	2	2	1
3	1	1	1	1	2	1	1	2	2	3	2	3	4	3
1	1	1	5	3	2	1	1	5	3	5	4	2	5	6
2	1	1	2	2	6	3	2	2	3	5	6	5	3	6
3	1	1	1	2	5	1	4	5	7	4	1	1	4	3
4	2	1	2	2	2	1	1	2	4	4	1	3	1	4
4	2	1	5	4	5	1	1	1	5	6	1	1	3	4
3	1	1	2	3	3	1	1	2	2	2	1	1	2	1
3	2	1	1	1	1	1	1	1	1	4	1	1	1	1
1	2	1	5	6	7	5	1	4	1	1	1	1	2	1
2	2	1	7	7	7	7	6	7	1	3	3	2	2	1
3	2	1	1	1	1	1	2	5	2	6	5	3	4	6
1	2	1	3	5	7	4	2	6	2	6	6	3	5	4
2	2	1	4	4	4	1	1	5	3	5	5	5	6	4
2	2	1	2	2	2	1	1	4	1	3	4	3	4	4
1	2	1	5	3	5	1	5	5	4	5	6	6	4	3
1	2	1	4	4	3	2	4	4	4	5	2	2	2	3
4	2	1	6	6	6	4	2	6	5	7	4	3	2	2
1	2	1	1	1	3	1	1	4	1	1	1	2	3	3
4	2	1	1	1	4	1	1	3	3	4	5	2	4	4
1	1	1	2	2	1	1	2	2	5	6	5	5	5	3
3	1	1	4	4	5	2	2	5	1	6	3	4	4	6
3	2	1	1	1	1	1	1	1	1	1	1	1	2	1
3	1	1	2	2	2	1	1	3	2	3	1	1	1	1
3	2	1	1	1	5	1	2	2	2	4	4	3	3	3
2	2	1	2	2	4	1	1	2	4	5	5	4	6	3
4	2	1	7	6	6	6	7	6	7	7	5	7	6	7
2	2	1	1	1	1	1	1	2	4	4	1	1	2	2
2	1	1	1	1	6	1	1	2	5	6	6	1	2	6
2	1	1	3	2	3	1	1	4	4	4	4	5	7	5
2	2	1	6	5	7	6	7	3	7	7	6	5	7	6
4	2	1	4	3	1	1	1	3	3	2	1	1	3	1
1	2	1	4	3	2	2	1	3	1	5	6	1	2	1
2	1	1	6	5	7	5	3	3	4	4	2	3	4	1
2	2	1	5	4	5	1	4	5	4	6	2	2	4	1
3	2	1	2	2	4	1	1	4	3	3	3	2	3	1
4	2	1	4	4	5	4	3	3	4	5	4	3	5	5
2	2	1	3	3	4	1	1	2	1	3	1	1	2	1
2	1	1	1	1	1	1	1	1	2	4	1	1	5	6
1	1	1	2	2	3	2	1	2	3	4	3	2	4	5
3	2	1	4	3	4	2	1	3	1	5	1	2	2	3
3	1	1	2	2	3	1	1	2	1	3	6	5	6	4
3	2	1	5	6	5	5	2	4	4	7	5	4	6	6
1	2	1	3	3	7	1	1	6	1	6	1	3	6	7
1	2	1	2	3	4	1	1	2	2	5	2	2	3	6
2	2	1	3	3	3	1	1	2	1	3	3	1	2	2
2	2	1	6	4	4	3	3	6	4	6	6	6	6	6
2	1	1	4	4	5	2	2	5	5	7	5	5	7	6
3	2	1	2	2	6	4	1	2	1	4	1	2	2	5
4	1	1	7	4	7	1	1	5	3	7	3	3	7	7
3	2	1	2	1	2	2	1	3	2	4	3	4	5	1
2	1	1	1	1	2	1	1	1	1	6	1	3	5	4
4	2	1	5	4	6	4	2	6	2	4	4	1	1	1
4	1	1	1	1	4	1	1	3	1	5	5	5	5	5
4	1	1	4	5	6	4	5	6	6	6	6	6	6	6
4	2	1	3	3	4	2	1	2	5	7	5	5	6	7
1	2	1	4	3	6	3	4	2	5		4	4	6	5
2	1	1	1	1	3	1	1	3	4	6	5	2	5	6
3	1	1	3	5	1	1	5	5	1	2	1	1	1	1
3	1	1	6	5	6	5	1	4	3	2	4	4	2	6
2	1	1	1	1	6	3	2	3	7	5	5	7	7	6
3	1	1	1	1	4	1	1	1	3	4	3	2	5	4
	1	1	4	4	4	4	4	1	6	7	6	7	7	7
2	2	1	5	5	5	6	3	6	1	1	1	2	2	4
1	1	1	7	7	7	7	7	7	2	7	3	3	5	7
4	2	1	5	4	5	4	3	7	3	5	3	1	3	4
2	1	1	1	1	5	1	1	4	1	4	2	4	6	7
1	2	1	4	3	7	4	1	4	6	7	5	6	7	7
1	2	1	6	6	6	7	6	6	3	6	2	4	4	4
3	1	1	2	2	2	2	1	1	3	5	3	5	5	6
2	2	1	1	1	2	1	1	4	1		2	4	3	6
3	1	1	6	6	7	6	5	6	6	2	7	6	7	6
1	1	1	1	1	3	1	1	2	6	4	3	2	4	7
3	2	1	1	1	1	1	1	1			5	7	7	6
1	2	1	7	7	7	7	6	7	6	7	6	3	7	7
3	2	1	6	6	6	5	2	4	4	1	6	4	2	5
3	2	1	6	6	6	5	2	4	4	1	6	4	2	5
	1	1	4	5	5	2	1	7	1	4	3	1	3	1
1	1	1	4	1	1	1	1	1	1	3	3	2	3	4
3	2	1	2	3	6	3	2	7	2	5	1	2	3	6
4	1	1	4	3	4		3	5	7	5	1	7	7	4
4	1	1	5	5	7	7	4	7	7	7	1	5	7	7
		1	2	6	7	2	1	7	1	3	6	5	1	7
1	2	1	7	7	7	7	6	7	6	7	7	7	5	4
4	2	1	6	6	7	4	4	6	4	6	4	7	7	6
1	1	1	1	1	1	1	2	1	3	6	4	1	1	4
2	2	1	4	4	6	2	4	5	3	3	1	1	4	3
3	1	1	1	1	1	1	1	1	1	6	1	7	7	7
2	2	1	4	7	7	6	7	6	1	6	7	3	5	4
2	2	1	1	1	6	6	4	7	7	3	7	3	5	7
4	1	1	1	1	1	1	1	1	7	7	7	5	7	7
2	2	1	1	1	3	1	1	6	1	6	4	4	6	7
1	1	1	4	3	5	5	6	6	5	5	4	4	5	2
3	1	1	6	6	7	5	2	5	3	5	3	2	2	4
4	1	1	1	1	1	1	4	1	7		2	7	7	7
4	1	1	2	2	3	2	1	4	3	2	2	2	2	4
3	2	1	7	2	7	4	1	7	1	4	1	2	3	2
3	1	1	4	1	4	2	2	4	4	7	4	4	7	7
4	2	1	1	1	1	1	1	3	7	7	4	4	2	7
3	2	1	1	1	1	1	1	4	4	2	7	4	5	2
1	2	1	5	5	7	4	6	7	4	6	6	3	2	7
1	2	1	3	3	3	1	1	3	3	6	3	4	4	5
3	2	1	4	1	1	2	6	1	1	1	1	1	1	6
2	1	1	3	2	6	2	2	5	3	7	4	3	7	7
3	1	1	1	1	1	1	1	1	1	1	1	1	1	3
4	2	1	6	6	6	4	4	7	1	6	4	1	7	7
2	1	1	1	1	2	1	1	2	3	2	3	1	2	2
1	1	1	4	2	3	2	3	4	3	5	6	6	6	5
4	2	1	1	1	1	1	1	1	1	1	1	1	1	1
3	1	1	6	6	7	6	6	6	5	2	4	6	6	6
2	1	1	1	1	3	1	2	4	6	5	1	1	2	3
1	1	1	7	4	7	6	6	7	3	7	5	2	4	4
3	1	1	3	2	5	3	2	6	1	3	2	2	1	2
2	1	1	1	1	6	6	1	6	1	1	2	2	3	6
3	2	1	2	1	2	2	1	3	2	4	3	4	5	1
4	1	1	2	1	4	2	1	4	3	4	4	3	5	5
1	1	1	6	3	6	4	4	5	1	5	1	1	2	6
2	1	1	6	5	7	5	3	3	4	4	2	3	4	1
3	2	1	2	2	4	1	1	4	3	3	3	2	3	1
1	1	1	2	2	3	2	1	2	3	4	3	2	4	5
3	1	1	2	2	3	1	1	2	1	3	6	5	6	4
2	2	1	3	3	4	2	2	4	2	5	5	4	5	3
1	2	1	2	2	4	4	2	5	4	6	3	6	6	7
1	2	1	3	1	2	1	1	1	3	4	6	5	3	5
2	2	1	5	4	5	1	4	5	4	6	2	2	4	1
4	2	1	4	4	5	4	3	3	4	5	4	3	5	5
2	2	1	3	3	4	1	1	2	1	3	1	1	2	1
2	1	1	1	1	1	1	1	1	2	4	1	1	5	6
3	2	1	4	3	4	2	1	3	1	5	1	2	2	3
3	2	1	5	6	5	5	2	4	4	7	5	4	6	6
1	2	1	3	3	7	1	1	6	1	6	1	3	6	7
1	2	1	2	3	4	1	1	2	2	5	2	2	3	6
2	2	1	3	3	3	1	1	2	1	3	3	1	2	2
2	2	1	6	4	4	3	3	6	4	6	6	6	6	6
2	1	1	4	4	5	2	2	5	5	7	5	5	7	6
3	2	1	2	2	6	4	1	2	1	4	1	2	2	5
4	1	1	7	4	7	1	1	5	3	7	3	3	7	7
2	1	1	1	1	2	1	1	1	1	6	1	3	5	4
4	2	1	5	4	6	4	2	6	2	4	4	1	1	1
4	1	1	1	1	4	1	1	3	1	5	5	5	5	5
4	1	1	4	5	6	4	5	6	6	6	6	6	6	6
4	2	1	3	3	4	2	1	2	5	7	5	5	6	7
1	2	1	4	3	6	3	4	2	5		4	4	6	5
2	1	1	1	1	3	1	1	3	4	6	5	2	5	6
4	2	1	1	1	1	1	1	1	7	7	7	7	7	7
4	2	1	6	6	6	6	6	6	6	6	1	2	4	6
1	1	1	4	3	2	2	2	5	4	6	6	4	7	6
4	2	1	3	2	3	1	2	2	3	5	7	7	7	5
1	2	1	2	2	5	1	1	2	4	5	3	2	4	5
1	1	1	4	4	5	3	2	6	2	5	3	4	5	3
3	1	1	2	1	5	1	1	5	3	7	4	4	6	6
4	2	1	1	1	4	1	1	1	2	2	1	2	4	3
2	2	1	4	4	4	2	1	4	4	6	3	3	6	6
2	2	1	4	4	6	3	1	6	6	6	5	5	4	4
1	1	1	6	6	6	6	5	7	5	5	4	4	6	6
1	1	1	4	4	3	3	1	3	1	4	1	2	3	2
1	1	1	3	5	5	2	2	5	2	5	2	3	4	3
1	2	1	3	2	4	1	1	3	3	6	3	3	5	5
2	2	1	3	3	4	2	3	6	2	6	6	3	6	5
2	2	1	4	3	4	5	1	6	1	2	2	1	3	2
1	1	1	1	1	4	1	1	4	2	4	1	2	2	2
1	2	1	3	3	7	1	1	5	7	7	1	1	5	3
4	2	1	4	4	4	6	2	4	3	6	5	3	2	2
1	1	1	1	7	6	3	1	6	1	3	1	1	7	3
4	2	1	2	1	5	3	1	1	4	6	3	4	7	7
4	2	1	3	1	3	1	1	2	1	4	3	1	4	4
1	2	1	4	3	3	2	3	3	2	4	3	3	5	6
3	2	1	1	1	3	1	2	2	3	4	3	3	4	3
4	1	1	1	1	1	1	1	1	2	3	4	1	1	1
4	2	1	4	3	4	2	1	2	3	7	5	1	7	2
3	2	1	2	1	3	1	1	3	1	3	3	2	2	1
1	2	1	7	7	7	7	5	7	3	4	4	3	4	6
2	2	1	4	3	3	2	4	3	3	3	5	6	5	2
4	1	1	4	4	1	4	5	5	2	4	3	4	4	5
2	2	1	3	4	6	5	6	3	5	6	5	6	5	7
4	1	1	4	6	6	5	5	6	3	4	4	2	5	6
2	2	1	2	3	3	2	2	4	4	6	4	2	6	3
1	2	1	2	4	5	1	2	5	2	5	4	3	4	6
4	1	1	1	1	1	1	1	3	3	6	1	1	4	1
2	2	2	1	2	2	1	1	1	3	1	2	1	1	3
3	1	2	1	2	1	1	1	1	2	1	3	2	2	3
3	1	2	1	2	2	1	2	2	2	2	3	3	3	4
4	2	2	1	1	2	2	2	2	4	4	3	3	4	4
4	1	2	1	1	1	1	1	2	4	1	3	1	3	3
2	2	2	1	1	1	1	1	1	3	3	3	3	3	3
3	1	2	2	2	1	2	2	1	4	3	3	6	3	3
4	2	2	2	2	2	1	1	2	2	1	3	2	2	3
4	1	2	1	1	1	1	1	1	1	1	1	1	1	1
3	2	2	1	2	1	1	1	2	7	7	5	7	7	7
4	1	2	1	1	2	1	1	1	6	6	6	7	7	7
2	2	2	1	2	1	2	3	2	7	7	6	6	7	7
2	1	2	3	4	4	5	4	3	5	6	6	6	6	5
2	2	2	2	2	2	1	1	1	3	3	1	1	2	2
1	2	2	1	1	2	1	2	2	1	2	3	1	2	5
2	2	2	1	1	2	1	1	2	1	1	1	1	1	2
1	2	2	1	2	1	1	1	1	7	6	7	7	1	1
2	1	2	2	1	1	1	2	3	7	7	7	7	7	7
1	2	2	4	4	3	4	2	2	4	5	4	4	4	4
3	2	2	4	4	4	3	2	3	4	4	5	4	4	4
3	1	2	1	1	1	3	1	1	3	3	2	3	2	5
4	1	2	1	1	2	1	1	1	1	1	3	1	1	1
4	1	2	1	1	4	1	1	1	7	4	7	7	7	4
2	1	2	1	1	1	1	1	4	1	4	5	4	3	3
4	2	2	3	2	2	2	2	2	3	5	4	5	6	5
4	1	2	3	1	3	1	1	3	5	4	4	1	2	3
1	1	2	1	3	1	1	1	1	1	2	2	1	2	2
4	2	2	1	1	2	1	1	2	4	5	4	4	3	4
4	2	2	4	3	4	2	2	4	5	6	3	2	2	5
3	2	2	2	2	1	3	2	1	7	6	4	7	7	6
4	2	2	4	3	2	2	3	4	7	6	4	4	6	5
1	2	2	2	3	2	1	1	2	5	6	6	5	7	6
1	1	2	1	2	1	1	2	2	3	4	3	5	5	4
1	2	2	1	2	1	2	1	2	2	5	3	4	2	5
1	2	2	1	2	2	1	2	2	2	3	1	5	6	5
4	2	2	3	2	1	2	2	1	6	6	6	5	5	3
2	2	2	2	1	2	1	1	1	2	1	3	3	2	3
3	2	2	2	2	1	2	1	2	2	3	2	2	3	2
1	2	2	2	2	1	1	2	1	4	3	3	4	1	1
2	2	2	2	2	2	2	1	2	1	2	2	1	3	6
2	2	2	3	3	3	4	4	4	5	4	4	5	4	3
2	2	2	2	1	1	2	2	1	3	3	3	1	4	5
2	1	2	2	2	1	2	1	2	3	4	3	3	3	4
1	1	2	2	1	1	1	2	1	3	2	2	2	2	2
2	1	2	5	3	1	2	1	2	2	2	2	1	3	5
4	2	2	4	6	7	4	7	7	7	7	7	7	7	7
4	1	2	2	1	1	3	2	1	7	7	7	6	7	7
3	1	2	5	4	5	4	3	4	7	6	6	5	6	6
2	2	2	1	1	1	1	2	1	4	3	6	5	5	6
2	2	2	1	1	2	1	2	1	1	3	4	3	1	6
3	2	2	1	1	2	1	1	1	2	1	3	2	2	3
2	2	2	1	1	1	1	2	1	5	6	6	6	6	5
3	1	2	2	1	2	1	2	3	6	7	6	6	7	7
1	1	2	1	2	2	1	2	3	5	6	7	6	6	6
3	2	2	6	5	5	4	4	4	5	6	4	2	4	6
1	2	2	1	1	2	1	1	1	3	3	3	3	3	3
3	2	2	2	1	1	1	2	1	3	4	2	2	2	4
4	2	2	1	2	1	1	1	1	7	7	4	5	3	3
4	1	2	2	1	1	1	2	2	4	4	3	6	3	4
3	2	2	4	4	4	3	4	5	5	5	3	3	4	5
1	1	2	2	1	1	1	1	1	3	1	3	3	2	3
3	1	2	2	1	2	2	1	1	3	2	1	2	3	6
4	2	2	2	2	2	1	1	1	3	4	4	4	3	1
1	2	2	2	2	1	1	1	1	1	1	2	1	1	4
2	1	2	1	1	4	1	1	1	2	3	4	2	3	3
4	1	2	2	1	1	1	1	2	4	4	3	3	3	4
2	1	2	2	2	1	1	1	1	2	1	3	3	2	1
2	2	2	6	3	4	2	5	4	4	6	5	3	5	4
1	2	2	1	2	1	2	2	1	5	5	6	6	6	4
1	1	2	1	2	1	2	2	1	1	1	6	5	6	4
1	1	2	3	2	2	1	2	4	5	5	6	5	6	3
4	2	2	4	3	5	4	1	4	3	4	3	3	3	5
2	1	2	4	5	3	4	2	1	6	5	4	4	3	5
1	1	2	2	1	3	2	1	1	5	6	4	5	6	4
1	1	2	3	1	1	1	4	1	4	7	7	7	5	7
2	2	2	1	1	1	1	2	1	2	2	2	2	2	2
2	1	2	2	2	2	2	2	2	2	2	2	2	2	2
3	1	2	2	2	2	2	3	6	2	2	2	2	2	1
3	1	2	2	2	1	1	1	1	3	5	2	2	2	2
1	2	2	4	1	4	1	1	4	1	1	1	1	4	1
1	2	2	3	4	1	2	4	5	6	5	6	7	6	5
3	1	2	1	1	3	1	2	1	2	2	3	3	2	2
3	2	2	1	2	1	1	4	1	1	2	1	1	1	1
4	2	2	1	1	3	3	4	1	7	5	6	4	5	3
3	1	2	3	2	1	1	1	1	3	2	3	3	3	3
3	2	2	3	3	2	1	1	2	3	3	6	3	3	5
4	2	2	2	2	2	2	3	1	3	3	2	2	2	2
2	1	2	1	1	2	1	1	1	3	3	4	3	4	4
2	2	2	1	1	2	1	3	1	1	1	1	1	1	2
1	1	2	1	2	3	4	5	6		7	6	6	5	4
1	2	2	2	1	1	1	1	3	3	4	2	3	3	2
3	2	2	1	1	2	1	1	1	1	1	1	1	1	1
1	1	2	1	1	1	1	1	2	2	3	3	2	3	3
1	1	2	1	1	2	1	1	1	4	4	4	3	4	6
2	2	2	3	2	2	3	2	3	3	5	3	5	4	5
2	1	2	3	3	3	3	3	3	3	3	2	4	3	3
4	2	2	1	1	1	1	1	2	2	2	4	2	4	4
4	2	2	4	3	6	3	2	5	5	6	6	1	4	6
4	2	2	2	1	3	1	1	2	4	4	2	1	2	5
3	1	2	2	2	1	1	1	1	1	1	4	3	3	4
3	2	2	1	1	1	1	1	6	2	7	2	2	2	2
3	2	2	2	2	1	2	2	2	2	3	2	2	2	2
1	1	2	1	1	4	1	1	1	1	1	1	1	1	1
1	2	2	5	5	7	3	2	4	2	3	5	1	3	4
3	2	2	2	4	1	1	4	1	4	4	1	2	3	2
1	1	2	2	1	1	1	1	2	2	1	1	1	1	1
4	1	2	1	1	4	1	1	4	4	1	2	1	4	1
2	2	2	7	7	7	7	7	5	4	5	4	6	6	7
2	1	2	1	1	2	1	1	1	1	3	4	2	1	1
3	2	2	1	1	2	1	1	1	5	3	5	3	2	5
2	1	2	1	1	2	1	1	1	1	3	4	4	3	4
2	2	2	6	7	7	6	6	7	1	3	2	3	5	4
3	1	2	1	2	3	4	2	2	6	7	6	4	6	5
1	1	2	2	2	1	1	1	1	1	2	3	3	3	5
1	1	2	1	1	1	1	1	1	1	1	1	1	1	1
1	1	2	1	2	1	1	1	2	3	2	1	1	4	1
3	1	2	1	1	2	1	1	2	4	5	4	4	3	4
4	1	2	2	2	2	2	1	1	4	4	5	4	4	6
3	1	2	1	1	2	1	2	2	2	2	2	5	3	3
4	1	2	2	1	1	2	2	1	3	4	4	3	3	5
2	2	2	3	2	2	2	2	2	3	3	3	6	3	3
2	2	2	6	6	6	6	6	4	6	6	6	5	6	6
2	1	2	3	5	4	5	6	6	6	7	6	5	6	6
2	2	2	2	2	2	1	1	4	3	3	4	5	4	4
2	1	2	2	2	3	1	1	2	3	3	3	2	3	3
2	1	2	4	3	7	1	2	4	6	3	3	1	6	7
2	1	2	1	1	4	1	1	1	1	3	4	4	4	2
1	2	2	1	2	1	1	1	1	3	3	1	3	5	1
3	1	2	1	1	1	1	1	1	2	2	4	5	2	2
3	2	2	3	2	3	2	1	2	3	3	4	4	4	3
4	2	2	3	4	4	2	2	4	3	2	4	4	4	5
4	1	2	1	1	2	1	1	1	1	1	5	2	1	4
3	2	2	2	2	1	1	1	2	3	3	2	2	4	4
3	2	2	2	1	2	1	1	2	2	4	6	7	5	2
2	2	2	2	2	1	1	1	1	4	2	4	1	2	2
1	2	2	1	1	1	2	1	1	1	3	2	1	2	1
1	2	2	3	3	2	2	2	3	2	1	3	3	3	4
1	2	2	6	6	7	4	4	7	4	5	1	2	3	4
4	2	2	2	2	2	1	2	2	4	4	4	3	3	3
3	1	2	2	1	3	1	1	2	4	6	5	4	5	4
1	2	2	2	2	2	2	2	2	4	3	3	3	3	3
3	2	2	1	2	2	1	2	2	4	4	4	4	4	4
2	1	2	3	2	2	1	2	2	3	3	3	3	3	4
2	1	2	1	1	1	1	2	3	4	3	4	2	5	1
1	2	2	1	2	1	1	1	1	1	1	1	1	3	1
2	2	2	1	1	3	1	1	1	1	3	7	7	7	4
1	2	2	6	6	4	5	3	5	5	6	4	5	6	3
2	2	2	2	1	1	1	1	1	4	4	4	3	3	4
1	2	2	1	1	1	1	1	2	1	2	1	1	1	2
1	2	2	3	4	1	1	2	2	4	3	3	4	4	3
1	2	2	2	1	3	2	1	1	3	2	2	2	3	1
3	1	2	2	1	1	2	1	1	3	4	6	4	3	4
3	2	2	2	2	3	2	1	2	2	3	7	3	3	3
2	2	2	2	1	1	1	1	1	3	2	3	2	4	3
1	1	2	2	2	1	2	1	1	1	1	1	1	2	3
2	2	2	3	2	2	1	1	1	3	4	3	5	3	3
4	1	2	3	3	5	2	2	3	4	4	4	4	4	4
3	1	2	2	1	1	1	1	2	4	4	4	4	4	4
4	2	2	6	4	5	5	4	5	4	5	7	5	5	7
4	2	2	1	1	1	1	2	1	3	3	3	6	2	2
3	2	2	1	2	2	1	3	3	4	4	5	5	5	4
2	2	2	1	1	1	1	2	2	4	4	5	5	3	2
1	1	2	1	2	2	1	2	1	3	2	2	3	2	5
4	1	2	1	1	3	2	1	2	3	4	3	2	7	4
3	1	2	1	2	2	1	1	2	5	6	5	5	6	6
1	2	2	1	2	1	1	1	2	2	3	5	5	4	3
3	1	2	3	3	4	3	3	3	4	5	4	4	4	3
1	2	2	1	1	2	1	1	1	2	1	1	2	2	1
4	1	2	1	1	2	1	1	1	1	2	1	1	1	1
2	2	2	1	1	3	1	1	2	3	2	1	2	3	4
2	2	2	5	5	1	4	6	1	2	2	2	2	3	2
1	2	2	2	2	3	2	3	3	4	3	4	3	4	4
3	2	2	1	1	1	1	2	1	1	1	1	1	1	1
4	2	2	2	2	1	1	1	1	3	2	3	2	3	2
4	1	2	3	2	2	2	2	2	5	7	6	6	6	6
4	2	2	2	2	2	2	1	1	3	4	4	4	4	6
1	1	2	2	2	1	1	1	1	2	2	2	2	2	2
4	2	2	3	3	3	2	2	3	5	6	6	6	6	7
1	1	2	1	1	2	1	3	2	4	3	2	2	2	2
3	2	2	2	1	1	1	1	1	1	1	1	1	1	1
4	2	2	1	1	6	1	2	2	3	2	3	1	2	2
4	2	2	1	1	4	1	1	1	2	4	4	5	3	2
2	1	2	6	6	7	7	4	5	4	3	2	1	2	5
4	2	2	1	1	1	1	4	2	2	4	4	4	3	6
4	2	2	1	1	4	1	2	2	2	2	2	2	2	1

## Sheet: Mixed2
agegroup	gender	sample	INQ7_reversed	INQ8_reversed	INQ10_reversed	INQ13_reversed	INQ14_reversed	INQ15_reversed
4	1	1	6	6	6	6	2	6
4	2	1	1	3	1	3	5	4
1	2	1	4	6	5	3	6	7
2	1	1	3	4	5	4	4	5
1	1	1	2	6	6	4	5	6
4	2	1	3	3	3	3	3	3
3	1	1	1	6	1	2	2	1
3	1	1	2	3	2	3	4	3
1	1	1	3	5	4	2	5	6
2	1	1	3	5	6	5	3	6
3	1	1	7	4	1	1	4	3
4	2	1	4	4	1	3	1	4
4	2	1	5	6	1	1	3	4
3	1	1	2	2	1	1	2	1
3	2	1	1	4	1	1	1	1
1	2	1	1	1	1	1	2	1
2	2	1	1	3	3	2	2	1
3	2	1	2	6	5	3	4	6
1	2	1	2	6	6	3	5	4
2	2	1	3	5	5	5	6	4
2	2	1	1	3	4	3	4	4
1	2	1	4	5	6	6	4	3
1	2	1	4	5	2	2	2	3
4	2	1	5	7	4	3	2	2
1	2	1	1	1	1	2	3	3
4	2	1	3	4	5	2	4	4
1	1	1	5	6	5	5	5	3
3	1	1	1	6	3	4	4	6
3	2	1	1	1	1	1	2	1
3	1	1	2	3	1	1	1	1
3	2	1	2	4	4	3	3	3
2	2	1	4	5	5	4	6	3
4	2	1	7	7	5	7	6	7
2	2	1	4	4	1	1	2	2
2	1	1	5	6	6	1	2	6
2	1	1	4	4	4	5	7	5
2	2	1	7	7	6	5	7	6
4	2	1	3	2	1	1	3	1
1	2	1	1	5	6	1	2	1
2	1	1	4	4	2	3	4	1
2	2	1	4	6	2	2	4	1
3	2	1	3	3	3	2	3	1
4	2	1	4	5	4	3	5	5
2	2	1	1	3	1	1	2	1
2	1	1	2	4	1	1	5	6
1	1	1	3	4	3	2	4	5
3	2	1	1	5	1	2	2	3
3	1	1	1	3	6	5	6	4
3	2	1	4	7	5	4	6	6
1	2	1	1	6	1	3	6	7
1	2	1	2	5	2	2	3	6
2	2	1	1	3	3	1	2	2
2	2	1	4	6	6	6	6	6
2	1	1	5	7	5	5	7	6
3	2	1	1	4	1	2	2	5
4	1	1	3	7	3	3	7	7
3	2	1	2	4	3	4	5	1
2	1	1	1	6	1	3	5	4
4	2	1	2	4	4	1	1	1
4	1	1	1	5	5	5	5	5
4	1	1	6	6	6	6	6	6
4	2	1	5	7	5	5	6	7
1	2	1	5		4	4	6	5
2	1	1	4	6	5	2	5	6
3	1	1	1	2	1	1	1	1
3	1	1	3	2	4	4	2	6
2	1	1	7	5	5	7	7	6
3	1	1	3	4	3	2	5	4
	1	1	6	7	6	7	7	7
2	2	1	1	1	1	2	2	4
1	1	1	2	7	3	3	5	7
4	2	1	3	5	3	1	3	4
2	1	1	1	4	2	4	6	7
1	2	1	6	7	5	6	7	7
1	2	1	3	6	2	4	4	4
3	1	1	3	5	3	5	5	6
2	2	1	1		2	4	3	6
3	1	1	6	2	7	6	7	6
1	1	1	6	4	3	2	4	7
3	2	1			5	7	7	6
1	2	1	6	7	6	3	7	7
3	2	1	4	1	6	4	2	5
3	2	1	4	1	6	4	2	5
	1	1	1	4	3	1	3	1
1	1	1	1	3	3	2	3	4
3	2	1	2	5	1	2	3	6
4	1	1	7	5	1	7	7	4
4	1	1	7	7	1	5	7	7
		1	1	3	6	5	1	7
1	2	1	6	7	7	7	5	4
4	2	1	4	6	4	7	7	6
1	1	1	3	6	4	1	1	4
2	2	1	3	3	1	1	4	3
3	1	1	1	6	1	7	7	7
2	2	1	1	6	7	3	5	4
2	2	1	7	3	7	3	5	7
4	1	1	7	7	7	5	7	7
2	2	1	1	6	4	4	6	7
1	1	1	5	5	4	4	5	2
3	1	1	3	5	3	2	2	4
4	1	1	7		2	7	7	7
4	1	1	3	2	2	2	2	4
3	2	1	1	4	1	2	3	2
3	1	1	4	7	4	4	7	7
4	2	1	7	7	4	4	2	7
3	2	1	4	2	7	4	5	2
1	2	1	4	6	6	3	2	7
1	2	1	3	6	3	4	4	5
3	2	1	1	1	1	1	1	6
2	1	1	3	7	4	3	7	7
3	1	1	1	1	1	1	1	3
4	2	1	1	6	4	1	7	7
2	1	1	3	2	3	1	2	2
1	1	1	3	5	6	6	6	5
4	2	1	1	1	1	1	1	1
3	1	1	5	2	4	6	6	6
2	1	1	6	5	1	1	2	3
1	1	1	3	7	5	2	4	4
3	1	1	1	3	2	2	1	2
2	1	1	1	1	2	2	3	6
3	2	1	2	4	3	4	5	1
4	1	1	3	4	4	3	5	5
1	1	1	1	5	1	1	2	6
2	1	1	4	4	2	3	4	1
3	2	1	3	3	3	2	3	1
1	1	1	3	4	3	2	4	5
3	1	1	1	3	6	5	6	4
2	2	1	2	5	5	4	5	3
1	2	1	4	6	3	6	6	7
1	2	1	3	4	6	5	3	5
2	2	1	4	6	2	2	4	1
4	2	1	4	5	4	3	5	5
2	2	1	1	3	1	1	2	1
2	1	1	2	4	1	1	5	6
3	2	1	1	5	1	2	2	3
3	2	1	4	7	5	4	6	6
1	2	1	1	6	1	3	6	7
1	2	1	2	5	2	2	3	6
2	2	1	1	3	3	1	2	2
2	2	1	4	6	6	6	6	6
2	1	1	5	7	5	5	7	6
3	2	1	1	4	1	2	2	5
4	1	1	3	7	3	3	7	7
2	1	1	1	6	1	3	5	4
4	2	1	2	4	4	1	1	1
4	1	1	1	5	5	5	5	5
4	1	1	6	6	6	6	6	6
4	2	1	5	7	5	5	6	7
1	2	1	5		4	4	6	5
2	1	1	4	6	5	2	5	6
4	2	1	7	7	7	7	7	7
4	2	1	6	6	1	2	4	6
1	1	1	4	6	6	4	7	6
4	2	1	3	5	7	7	7	5
1	2	1	4	5	3	2	4	5
1	1	1	2	5	3	4	5	3
3	1	1	3	7	4	4	6	6
4	2	1	2	2	1	2	4	3
2	2	1	4	6	3	3	6	6
2	2	1	6	6	5	5	4	4
1	1	1	5	5	4	4	6	6
1	1	1	1	4	1	2	3	2
1	1	1	2	5	2	3	4	3
1	2	1	3	6	3	3	5	5
2	2	1	2	6	6	3	6	5
2	2	1	1	2	2	1	3	2
1	1	1	2	4	1	2	2	2
1	2	1	7	7	1	1	5	3
4	2	1	3	6	5	3	2	2
1	1	1	1	3	1	1	7	3
4	2	1	4	6	3	4	7	7
4	2	1	1	4	3	1	4	4
1	2	1	2	4	3	3	5	6
3	2	1	3	4	3	3	4	3
4	1	1	2	3	4	1	1	1
4	2	1	3	7	5	1	7	2
3	2	1	1	3	3	2	2	1
1	2	1	3	4	4	3	4	6
2	2	1	3	3	5	6	5	2
4	1	1	2	4	3	4	4	5
2	2	1	5	6	5	6	5	7
4	1	1	3	4	4	2	5	6
2	2	1	4	6	4	2	6	3
1	2	1	2	5	4	3	4	6
4	1	1	3	6	1	1	4	1
2	2	2	3	3	3	3	3	3
4	2	2	3	3	2	2	1	3
2	1	2	3	3	2	2	3	4
3	2	2	1	1	3	1	3	3
2	2	2	1	1	1	1	1	2
4	1	2	1	1	1	1	1	4
1	1	2	3	2	2	2	2	1
3	1	2	3	2	7	7	7	7
4	1	2	2	2	2	2	1	1
3	1	2	2	7	2	2	2	2
3	1	2	3	2	2	2	2	3
1	1	2	3	2	2	2	2	3
1	2	2	3	1	1	1	3	3
4	2	2	3	3	4	2	2	2
4	1	2	6	4	4	4	6	7
1	1	2	1	2	7	2	2	3
2	2	2	2	2	2	2	3	4
1	1	2	3	3	6	2	3	4
1	2	2	1	2	1	1	1	1
3	2	2	6	7	7	7	7	7
1	1	2	3	2	3	1	3	3
1	1	2	3	2	3	2	3	4
3	2	2	2	3	2	2	1	3
4	2	2	4	5	3	5	4	4
4	1	2	3	5	3	4	3	3
4	2	2	3	3	5	5	5	6
1	1	2	2	2	2	1	2	1
3	2	2	1	1	1	1	2	2
1	2	2	1	1	2	1	1	1
1	1	2	2	1	7	7	5	5
3	2	2	1	2	2	1	1	2
4	2	2	1	3	1	3	2	3
1	1	2	2	3	1	6	2	4
1	2	2	2	3	1	5	6	5
1	2	2	1	7	1	1	1	1
1	1	2	5	4	4	3	4	5
4	1	2	2	2	1	2	2	1
3	2	2	2	2	2	2	2	3
4	1	2	3	3	3	3	3	3
1	2	2	1	1	1	1	1	2
3	2	2	4	4	4	3	4	4
2	1	2	1	1	1	1	2	1
3	1	2	3	1	1	1	1	1
2	2	2	4	4	4	5	4	5
4	2	2	1	1	3	2	2	3
4	2	2	4	4	4	4	4	6
4	1	2	6	4	4	4	4	5
2	1	2	1	2	6	1	2	2
2	1	2	2	2	1	1	3	2
2	2	2	1	3	4	3	1	6
2	2	2	5	6	6	6	6	5
3	1	2	6	7	6	6	7	7
3	2	2	2	2	1	1	1	1
4	2	2	3	3	3	3	3	3
4	1	2	1	1	1	1	1	2
1	2	2	1	1	1	1	1	2
2	1	2	2	1	3	2	1	2
4	2	2	2	2	2	1	2	3
4	1	2	4	4	1	1	1	1
1	2	2	1	1	2	1	1	1
4	2	2	2	2	2	2	2	2
4	2	2	2	2	2	2	2	2
4	2	2	1	2	1	1	3	2
4	1	2	2	1	2	1	2	1
2	1	2	1	1	2	2	1	2
1	1	2	1	1	2	2	1	3
1	2	2	5	5	6	6	6	4
2	2	2	5	7	5	4	2	2
4	2	2	1	1	2	1	2	2
2	1	2	1	1	1	2	1	3
1	1	2	1	1	1	1	1	2
3	1	2	2	2	2	2	2	1
4	2	2	4	6	5	5	6	6
1	1	2	4	7	7	7	5	7
4	2	2	6	2	6	4	7	6
2	2	2	2	2	2	2	2	2
3	1	2	3	2	1	1	1	1
2	1	2	6	5	5	4	6	4
3	2	2	1	2	1	1	2	1
1	2	2	1	1	1	1	4	1
1	2	2	6	5	6	7	6	5
2	2	2	2	2	2	7	2	2
3	2	2	1	2	2	2	2	2
4	2	2	1	7	1	1	1	1
3	1	2	1	1	2	3	1	1
2	2	2	2	2	4	4	2	4
3	1	2	2	2	3	3	1	3
3	1	2	2	2	3	3	2	2
3	2	2	2	2	2	2	6	1
2	2	2	1	1	1	2	1	1
2	1	2	1	1	1	2	1	1
3	1	2	2	2	2	2	2	3
3	2	2	5	6	5	5	4	4
3	1	2	3	2	3	3	3	3
1	2	2	2	2	2	2	2	2
2	1	2	3	3	4	3	4	4
4	1	2	1	1	3	1	1	1
1	2	2	2	2	2	2	2	3
2	2	2	2	2	2	2	2	2
1	2	2	1	2	1	1	2	2
4	1	2	6	4	6	4	5	5
3	2	2	3	2	2	2	1	1
3	1	2	1	1	1	1	1	2
2	2	2	1	1	2	1	1	1
3	1	2	2	1	2	2	2	2
2	1	2	4	4	5	4	4	3
2	1	2	1	2	4	1	1	1
2	2	2	2	3	2	2	3	3
2	2	2	3	3	4	4	3	5
2	2	2	7	4	7	6	2	6
2	2	2	1	3	2	2	2	2
2	1	2	3	2	5	5	2	2
2	2	2	4	4	6	4	4	4
2	2	2	2	2	1	2	2	3
4	2	2	2	2	3	3	2	6
3	1	2	3	2	4	3	4	7
3	2	2	4	4	5	7	7	7
3	2	2	2	4	6	3	5	5
1	2	2	2	2	2	1	2	2
3	1	2	4	5	4	4	3	4
1	2	2	2	2	4	3	2	2
2	2	2	2	4	3	1	3	1
3	2	2	5	6	5	5	6	6
2	1	2	1	3	4	4	4	2
2	1	2	1	2	2	1	4	2
1	1	2	7	7	1	6	2	1
4	1	2	2	2	3	2	2	2
2	2	2	1	1	2	1	1	1
1	2	2	1	2	3	2	3	4
1	2	2	2	2	1	2	2	3
1	1	2	1	2	6	2	2	3
3	2	2	3	3	4	4	4	3
4	1	2	2	3	4	3	3	3
3	2	2	1	1	2	1	1	1
3	2	2	1	3	5	1	3	3
4	1	2	3	3	5	2	3	4
1	1	2	4	4	6	4	5	4
1	2	2	2	1	3	3	3	4
4	2	2	4	3	3	3	3	4
4	1	2	7	7	1	7	7	7
2	1	2	1	1	1	1	1	2
2	2	2	1	1	1	1	1	2
1	2	2	2	1	1	2	2	2
1	2	2	3	3	4	3	3	3
3	2	2	3	3	3	2	3	3
4	2	2	1	2	2	1	2	1
4	2	2	1	1	2	2	2	2
2	1	2	4	3	4	2	5	1
1	2	2	3	5	3	1	3	4
2	1	2	2	2	2	4	3	2
1	1	2	1	1	2	1	1	1
2	1	2	3	2	2	1	2	2
2	2	2	3	2	3	2	4	3
1	1	2	1	1	1	1	2	3
4	2	2	1	1	4	2	1	1
4	1	2	2	2	2	2	2	2
4	1	2	5	5	6	5	5	7
4	1	2	5	6	3	4	5	3
1	2	2	1	2	2	1	2	1
3	2	2	1	1	3	1	1	1
2	1	2	3	4	2	2	2	3
1	2	2	7	1	1	1	1	1
3	1	2	1	2	2	4	3	3
3	1	2	3	1	3	4	1	2
4	2	2	1	1	1	1	1	2
4	2	2	3	7	7	3	3	3
3	1	2	1	2	2	1	2	2
3	2	2	4	3	4	5	5	4
4	2	2	3	3	3	3	3	2
4	2	2	1	1	4	3	2	3
2	2	2	3	2	1	2	3	4
2	2	2	2	2	2	2	3	2
4	2	2	2	3	2	4	3	3
1	1	2	1	1	1	2	2	1
2	2	2	2	2	3	4	3	2
2	2	2	3	3	2	2	6	6
1	2	2	4	2	1	1	6	5
2	1	2	7	7	7	7	7	6
1	1	2	3	2	2	3	3	3
3	1	2	1	2	1	1	2	2
4	1	2	1	4	3	4	1	3
1	1	2	3	1	1	2	1	1
3	1	2	2	1	3	3	2	1
4	2	2	3	4	7	7	4	6
1	1	2	5	6	6	5	5	7
